# Supplementary material for: Association between MetS-IR and prediabetes risk and sex differences: a cohort study based on the Chinese population
Source: Front Endocrinol (Lausanne). 2023 May 15;14:1175988. doi: 10.3389/fendo.2023.1175988 (PMC10226663; doi:10.3389/fendo.2023.1175988)
Supplement: Supplementary file 2 [file Table_2.xlsx]

## Sheet: RC
id	Age	Sex	site	height(cm)	weight(kg)	BMI(kg/m2)	SBP(mmHg)	DBP(mmHg)	FPG (mmol/L)	FPG (mg/dL)	TG,mg/dl	TC	TG	HDL	LDL	ALT(U/L)	AST(U/L)	BUN(mmol/L)	CCR(umol/L)	FPG of final visit(mmol/L)	preDM	DM	year of followup	Smoking status	Drinking status	family histroy
20079	44	2	5	160	54	21.1	107	84	5.59	100.62	194.92	6.4	2.2	1.45	3.69	20	20	3.45	54	6.9	1	0	2.987	3	3	0
164198	64	1	2	174	85	28.1	129	86	5.59	100.62	134.672	4.52	1.52	1.11	2.46	31		6.42	68.4	6.9	1	0	4.41342			0
308385	58	2	5	153	66	28.2	159	88	5.58	100.44	159.48	5.4	1.8	1.35	3.01	22	23	4.51	55	6.9	1	0	3.7755			0
563439	47	2	9	159.8	68.7	26.9	109	73	5.58	100.44	155.05	4.51	1.75	0.93	2.93	40		2.89	87.9	6.9	1	0	2.68036			0
651578	50	2	5	167	78.5	28.1	123	87	5.55	99.9	107.206	6.02	1.21	1.54	3.75	20		6.32	44	6.9	1	0	4.94456	3	3	1
50845	59	1	5	174	95	31.4	123	87	5.53	99.54	159.48	3.9	1.8	1.3	2.19	25	26	4.53	90	6.9	1	0	3.06366			0
269356	34	1	5	169.5	72.5	25.2	113	65	5.5	99	133.786	4.92	1.51	0.89	2.86	32	32	5.82	75	6.9	1	0	4.05749			0
587713	36	1	5	174	87	28.7	176	127	5.49	98.82	212.64	5	2.4	1.49	2.97	79	46	5.44	91	6.9	1	0	2.68857			0
295783	49	1	5	180	90	27.8	127	62	5.47	98.46	168.34	6.9	1.9	1.66	4.21	54		5.88	91	6.9	1	0	2.05065			0
192900	50	1	5	179.5	99	30.7	134	79	5.44	97.92	239.22	5.3	2.7	1.32	3.19	67	39	4.49	92	6.9	1	0	2.81451			0
166531	74	1	5	161	60	23.1	133	93	5.43	97.74	79.74	3.6	0.9	1.43	1.81	30	33	7.23	101	6.9	1	0	3.86858			0
267647	49	1	4	180	95	29.3	133	76	5.41	97.38	92.144	4.1	1.04	1.24	2.28	24.3		4.76	48.5	6.9	1	0	3.96988			0
658555	66	1	5	163	65	24.5	124	85	5.41	97.38	283.52	4.3	3.2	1.2	2.66	47	26		88	6.9	1	0	2.91034			0
672807	56	1	7	179.5	69	21.4	125	77	5.4	97.2	76.196	4.88	0.86	0.99	2.84	13		4.4	68.4	6.9	1	0	3.00616			0
332147	63	1	5	167	66	23.7	131	85	5.39	97.02	115.18	5.2	1.3	1.58	3	8	29	5.02	65	6.9	1	0	3.86858			0
551462	63	2	5	150	67	29.8	145	74	5.35	96.3	203.78	5.7	2.3	1.64	3.01	15	18	4.08	59	6.9	1	0	3.85763			0
371741	52	2	5	154	64	27	120	78	5.34	96.12	97.46	4.73	1.1	1.74	2.46	32	22	3.89	49	6.9	1	0	3.96441			0
394756	63	2	5	157	70	28.4	181	98	5.32	95.76	132.9	4.6	1.5	1.53	2.48	48	32	4.39	85	6.9	1	0	3.86311			0
331997	69	1	4	180	89.4	27.6	117	73	5.31	95.58	214.412	6.49	2.42	1.17	3.8	12.8	21.1	4.28	72.7	6.9	1	0	4.21903			0
590087	50	1	7	174.5	85	27.9	119	93	5.3	95.4	322.504	5.26	3.64	0.98	3	35		6.2	87.9	6.9	1	0	4.29021			0
512644	40	1	4	175.5	70	22.7	119	77	5.27	94.86	82.398	5.51	0.93	1.5	3.46	30.5		4.05	55.4	6.9	1	0	4.1013			0
666346	55	1	5	180	92	28.4	111	84	5.25	94.5	168.34	4.3	1.9	1.3	2.59	18	18	5.39	78	6.9	1	0	3.96988			0
648450	68	1	2	171	65	22.2	141	87	5.21	93.78	97.46	5.23	1.1	1.15	3.17	10.3	17.5	5.51	63	6.9	1	0	3.28268	1	3	0
191023	51	2	5	161	71.3	27.5	136	82	5.2	93.6	88.6	4.4	1	1.16	2.85	29		4.24	68	6.9	1	0	4.04654			0
447678	60	1	5	174	76	25.1	117	67	5.2	93.6	124.04	5.1	1.4	1.59	3.02	13		5.51	90	6.9	1	0	2.03149			0
28066	51	1	5	165.5	72.4	26.4	146	88	5.18	93.24	89.486	5.01	1.01	0.62	3.38	70		3.99	78	6.9	1	0	4.95003	3	3	0
529738	37	1	5	175	80	26.1	109	72	5.16	92.88	77.082	5.47	0.87	1.36	3.01	40		7.06	88	6.9	1	0	4.98015	3	2	0
362461	66	2	5	149	44	19.8	162	90	5.08	91.44	177.2	4.7	2	1.54	2.35	11	21	4.84	54	6.9	1	0	3.85489			0
538117	55	1	5	171	69	23.6	119	84	4.94	88.92	212.64	4.5	2.4	1.26	2.83	17	24	8.13	102	6.9	1	0	3.77276			0
594365	36	1	9	177	112.7	36	122	90	4.92	88.56	160.366	5.79	1.81	1.05	3.14	47.2	32	4.94	80.4	6.9	1	0	3.62218			0
627784	58	1	5	179	86	26.8	123	70	4.89	88.02	168.34	4.7	1.9	1.13	2.72	40	30		83	6.9	1	0	2.88843			0
379825	57	1	2	170	74	25.6	131	85	4.84	87.12	172.77	4.77	1.95	1.26	2.63	36.2	34.3	4.28	80.8	6.9	1	0	5.05407			0
220365	60	1	7	166	68	24.7	98	64	4.8	86.4	54.046	3.97	0.61	1.04	2.35	19		4.6	59.9	6.9	1	0	2.98973			0
649306	40	1	5	175.5	77	25	141	88	4.8	86.4	259.598	4.64	2.93	1.34	2.15	36		6.84	97	6.9	1	0	5.05955	1	1	1
149896	53	1	5	165	79	29	130	74	4.78	86.04	141.76	6.5	1.6	1.65	3.87	27	27	4.04	78	6.9	1	0	3.09377			0
106283	46	1	5	167	88	31.6	132	76	4.73	85.14	177.2	4	2	1.14	2.2	46	34			6.9	1	0	2.9514			0
613150	64	2	5	166	68	24.7	99	74	4.69	84.42	177.2	5.2	2	1.59	2.5	15	19	3.73	61	6.9	1	0	3.85489			0
504789	64	1	5	157	83	33.7	119	73	4.64	83.52	106.32	5.3	1.2	1.61	3	16	23	5.29	72	6.9	1	0	3.87132			0
151443	37	2	5	156	68	27.9	121	67	4.58	82.44	79.74	5.1	0.9	1.26	2.7	21	27	5.13	69	6.9	1	0	2.06982			0
38953	64	1	4	174.5	65.8	21.6	142	94	4.48	80.64	88.6	4.06	1	1.3	1.96	172.8	143.2	5.81	94.9	6.9	1	0	4.09582			0
185500	71	1	3	163.5	63	23.6	173	91	4.47	80.46	141.76	6.35	1.6	1.6	3.94	24.6		5.04	52.5	6.9	1	0	4.53114	1	3	0
494955	46	1	4	176	74	23.9	111	75	4.39	79.02	95.688	5.05	1.08	1.08	3.03	28.2		3.25	78	6.9	1	0	3.78371			0
124985	69	2	2	153	64	27.3	149	92	4.16	74.88	206.438	4.54	2.33	1.21	2.36	40.9		5.83	69	6.9	1	0	2.96235	3	3	0
628568	55	2	2	162	83	31.6	156	85	4.05	72.9	142.646	4.92	1.61	1.21	2.76	59.4		5.15	75.5	6.9	1	0	4.06297			0
108964	56	1	2	174	73	24.11	124	88	5.48	98.64	172.77	5.2	1.95	1.53	2.76	30.7		5.77	87.1	6.89	1	0	3.71526			0
261380	45	1	2	162	76	29	147	100	4.85	87.3	272.888	4.71	3.08	0.99	2.33	49.9		5.76	82.6	6.89	1	0	5.05955	3	3	0
251690	33	1	3	170.5	96.5	33.2	131	79	5.35	96.3	80.626	6.18	0.91	1.29	3.76	39.8	24.6	3.94	83.9	6.88	1	0	2.01506	3	3	0
510131	38	1	9	166.2	72.1	26.1	132	74	5.31	95.58	476.668	5.37	5.38	1.04	2.23	69.6		4.08	74.7	6.88	1	0	4.85695			0
254934	30	1	8	176	94	30.3	148	110	5.36	96.48	264.028	4.95	2.98	1.2	2.3	76.6		7.5	86	6.87	1	0	2.20945	3	3	0
583535	71	1	2	156	57	23.4	113	72	5.13	92.34	121.382	3.27	1.37	0.82	1.9	12.9		3.4	70.1	6.87	1	0	2.58727			0
94707	52	1	7	177.5	80	25.4	144	83	4.7	84.6	186.06	4.4	2.1	0.97	2.1	16		6.4	80.2	6.87	1	0	4.03285			1
76387	56	1	9	180	84.6	26.1	142	81	4.67	84.06	78.854	5.16	0.89	1.38	2.95	25.6	24.8	6.37	83.5	6.87	1	0	3.94798	1	3	0
123479	41	2	2	166	74	26.9	150	89	5.52	99.36	169.226	3.64	1.91	1.31	1.73	21		3.83	54.7	6.86	1	0	3.12663			0
170467	57	1	7	176.5	67.5	21.7	105	65	5.3	95.4	153.278	5.13	1.73	1.07	3.02	23		5.2	82.6	6.86	1	0	5.02396			0
373159	60	1	5	168	65	23	99	64	5.52	99.36	79.74	3.89	0.9	1.57	2.09	30	22	3.24	61	6.85	1	0	2.03149			0
186426	56	2	4	162	53.7	20.5	90	60	5.41	97.38	135.558	4.57	1.53	1.71	2.63	16.2		3.61	52.4	6.85	1	0	2.02875			0
282558	56	2	9	161.5	65.2	25	135	69	5.2	93.6	192.262	4.84	2.17	1.12	2.86	37.2	35	3.6	48.7	6.85	1	0	3.94798			0
163566	52	1	2	175	88	28.7	119	75	4.22	75.96	264.914	5.28	2.99	0.99	2.79	34.3	36.4	5.46	82.4	6.85	1	0	2.95688			0
476336	65	1	7	167.5	82.5	29.41	112	70	5.5	99	145.304	5.21	1.64	1.17	3.03	25		4.8	69	6.84	1	0	4.93087			0
190070	73	2	11	158.5	74	29.5	146	51	5.03	90.54	140.874	5.72	1.59	1.59	3.64	26		7.15	76.1	6.84	1	0	2.02327	3	3	0
115458	44	2	3	158	93	37.3	111	82	4.93	88.74	155.05	5.37	1.75	1.06	3.38	28.8		4.82	56.5	6.84	1	0	3.17591	3	3	0
375849	36	1	13	178	87	27.5	152	87	5.2	93.6	409.332	4.4	4.62	1.04	1.86	63.8	26.6	3.6	77.6	6.83	1	0	2.1629	3	2	0
3395	56	1	2	175	77	25.1	141	97	5.01	90.18	170.112	5.21	1.92	1.51	2.94	16.8		6.26	79.2	6.83	1	0	3.94798			0
116340	47	1	3	169	91	31.9	152	113	4.35	78.3	991.434	4.92	11.19	0.75	0.6	51.9		4.47	62.8	6.83	1	0	5.12526	1	2	0
407656	52	1	7	168	66	23.38	108	71	5.5	99	70.88	3.58	0.8	0.98	2.17	25		7	69.2	6.82	1	0	5.80424			0
188479	44	1	8	161	79	30.5	116	67	5	90	271.116	5.16	3.06	0.91	2.54	89		4	79.9	6.82	1	0	4.98289	1	3	0
11189	42	1	2	173	77	25.7	125	86	4.74	85.32	189.604	3.87	2.14	0.85	2.06	19.1		4.3	81.2	6.82	1	0	4.23819			0
267928	32	1	7	174	98.5	32.5	127	64	4.7	84.6	93.916	4.92	1.06	1.11	3	32		6.7	87.8	6.82	1	0	3.41958			0
266005	39	1	3	171.5	88	29.9	124	78	4.65	83.7	278.204	4.64	3.14	0.85	2.79	46	27.2	4.94	83.2	6.81	1	0	4.00274	1	3	0
545371	36	1	5	172	70	23.7	149	96	5.59	100.62	44.3	3.8	0.5	1.08	2.58	37				6.8	1	0	3.99179			0
427725	52	1	5	169	65	22.8	116	70	5.58	100.44	53.16	3.4	0.6	1.14	2.12	18	21	4.23	64	6.8	1	0	4.03833			0
571982	71	2	2	151	65	28.5	156	90	5.58	100.44	69.108	4.76	0.78	1.42	2.82	13.2		6.18	52.3	6.8	1	0	2.77892	3	3	0
65737	69	1	11	169.7	82.5	28.6	148	81	5.57	100.26	107.206	5.05	1.21	1.36	2.9	24.8		5.86	75.9	6.8	1	0	2.79535			0
99457	68	2	5	165	50	18.4	132	78	5.57	100.26	106.32	5.8	1.2	1.5	3.63	5	18		73	6.8	1	0	2.94593			0
133394	56	1	5	156	74	30.4	137	80	5.57	100.26	106.32	5.4	1.2	1.51	3.27	23	28	3.61	77	6.8	1	0	2.95688			0
141390	61	1	5	168.5	81	28.5	108	82	5.57	100.26	90.372	5.12	1.02	1.13	3.06	15	20	5.53	77	6.8	1	0	4.87064			0
420746	67	2	5	160	60	23.4	132	68	5.56	100.08	132.9	4.2	1.5	1.22	2.32	21	29	5.19	67	6.8	1	0	3.00616			0
422711	79	2	5	152	60	26	155	98	5.56	100.08	97.46	4.5	1.1	1.55	2.38	13	16	3.69	77	6.8	1	0	3.86858			0
338910	51	1	3	182	87	26.3	137	86	5.55	99.9	176.314	3.97	1.99	1.45	1.89	20.1	26.6	5.54	76.3	6.8	1	0	4.98015	2	3	0
598625	63	1	4	168	69.5	24.6	102	71	5.54	99.72	122.268	3.79	1.38	0.97	1.98	15.3	19.7	5.78	73.5	6.8	1	0	4.06571			0
294221	42	1	5	166	72	26.1	136	79	5.53	99.54	168.34	4.7	1.9	1.22	2.84	31		6.2	67	6.8	1	0	3.07461			0
531316	46	1	4	176.5	116	37.2	127	78	5.52	99.36	345.54	5.99	3.9	0.81	2.95	41.3	27.3	4.97	88.3	6.8	1	0	4.04928			0
621825	43	2	5	156	72	29.6	112	57	5.51	99.18	106.32	5.5	1.2	1.46	3.33	20	23	5.97	66	6.8	1	0	2.08624			0
186335	37	1	5	163	72	27.1	127	80	5.5	99	194.92	4.5	2.2	1.15	2.81	50	34	6.29	74	6.8	1	0	2.93498			0
492863	60	2	7	161.1	66.7	25.7	144	75	5.5	99	77.968	6.78	0.88	1.17	3.99	25		5.5	50.6	6.8	1	0	3.19781			0
666549	62	2	5	166	78	28.3	120	68	5.5	99	62.02	5.7	0.7	1.67	3.46	38	34	4.6	55	6.8	1	0	4.21081			0
82992	58	2	2	149	49	22.1	116	70	5.49	98.82	256.94	7.58	2.9	1.63	4.5	27.6		9.02	60.7	6.8	1	0	3.19507			0
349199	83	1	11	163.3	61.4	23	145	79	5.49	98.82	107.206	4.86	1.21	1.15	2.79	12.1	22.1	8.54	76.4	6.8	1	0	2.01506			0
205083	52	2	5	158	62	24.8	135	93	5.48	98.64	79.74	3.9	0.9	1.11	2.18	20	23	4.94	73	6.8	1	0	2.45585			0
259966	54	1	2	162	63	24	143	95	5.48	98.64	382.752	6.35	4.32	0.92	3.05	19.4		5.72	81.8	6.8	1	0	3.00068			0
434988	47	1	5	171	77	26.3	140	79	5.47	98.46	203.78	3.9	2.3	1.16	2.24	26	23	4.07	83	6.8	1	0	2.81177			0
88089	61	1	5	166	77	27.9	186	91	5.46	98.28	140.874	4.11	1.59	1.24	2.1	28		4.18	80	6.8	1	0	3.42505			0
104074	81	2	5	152	61	26.4	135	68	5.45	98.1	150.62	5	1.7	1.31	2.82	14	22	7.65	61	6.8	1	0	2.85558			0
258840	70	1	5	171	76	26	108	86	5.45	98.1	203.78	5.3	2.3	1.61	2.62	26	21	5.34	93	6.8	1	0	3.85763			0
529585	62	1	2	167	84	30.1	152	107	5.45	98.1	178.972	5.54	2.02	1.43	3.17	39.8	27.1	7.17	99.2	6.8	1	0	5.02669			0
474666	38	1	4	174	75	24.8	109	78	5.43	97.74	303.012	5.2	3.42	1.03	2.88	55.4		5.65	90.5	6.8	1	0	3.02533			0
248658	50	1	4	164.5	73.1	27	115	107	5.42	97.56	309.214	6.68	3.49	1.22	3.7	38.3		3.08	81	6.8	1	0	2.97057			0
578771	82	1	7	171	66.5	22.7	152	66	5.4	97.2	158.594	5.36	1.79	1.04	3.16	12		11.6	162.4	6.8	1	0	3.02806			0
214301	55	2	14	157	55.6	22.6	129	74	5.38	96.84	124.926	3.57	1.41	0.79	2.04	17		3.71	71.4	6.8	1	0	2.09446			0
82994	64	2	2	157	59	23.9	136	59	5.37	96.66	132.014	4.2	1.49	1.45	2.36	19		5.48	56.2	6.8	1	0	2.91034			0
545091	44	1	5	162	63	24	137	73	5.37	96.66	124.04	4.1	1.4	1.17	2.47	11	21			6.8	1	0	2.9514			0
24607	81	1	5	156	58.5	24	149	85	5.35	96.3	48.73	5.21	0.55	1.7	2.88	47	54	5.64	79	6.8	1	0	4.93634			0
500945	33	1	5	174	98.6	32.6	140	93	5.35	96.3	168.34	5.46	1.9	1.91	2.97	146	75	6.54	57	6.8	1	0	3.98631			0
587341	57	1	5	174	77	25.4	142	88	5.34	96.12	132.9	5.1	1.5	1.34	3.42	24	29	3.92	82	6.8	1	0	2.79808			0
30250	65	1	3	176.5	78	25	137	81	5.33	95.94	493.502	5.35	5.57	1.04	2.58	28.1		3.83	78.7	6.8	1	0	2.93224	1	3	0
331976	61	2	9	153.2	73.2	31.2	142	75	5.33	95.94	145.304	6	1.64	1.34	4.06	22.7		7.64	56.4	6.8	1	0	2.05886			0
502145	33	1	5	166	63	22.9	144	70	5.32	95.76	149.734	4.74	1.69	1.13	2.85	29		5.72	100	6.8	1	0	4.88159			0
487328	65	2	5	155	51	21.2	110	70	5.31	95.58	44.3	4.5	0.5	1.48	2.25	15	23	3.49	62	6.8	1	0	3.86858			0
28738	47	1	7	181	80	24.42	116	71	5.3	95.4	225.044	4.36	2.54	0.99	2.29	40		6.2	74.8	6.8	1	0	3.50445	3	2	0
201252	78	2	4	149.5	58.8	26.3	172	76	5.3	95.4	131.128	4.83	1.48	1.4	3.19	21.9	26.5	6.9	93.3	6.8	1	0	2.02327			0
595131	53	1	4	179	76.7	23.9	125	86	5.3	95.4	93.916	5.15	1.06	1.03	3.58	21		8.43	95.7	6.8	1	0	2.91855			0
411368	38	1	5	170	66	22.8	119	71	5.27	94.86	106.32	3.94	1.2	1.6	2.05	28	26	4.47	70	6.8	1	0	4			0
73562	49	1	2	176	74	23.9	123	88	5.26	94.68	127.584	5.04	1.44	1.07	2.65	16.6	21.1	4.79	100.1	6.8	1	0	2.75702			0
51934	64	2	5	154	61.4	25.9	152	100	5.24	94.32	78.854	4.24	0.89	1.22	2.19	24		4.56	57	6.8	1	0	3.40315			0
222601	71	1	3	170.5	81	27.9	152	76	5.24	94.32	297.696	5.67	3.36	1.03	3.11	36.5		4	71.4	6.8	1	0	4.92539	3	3	0
665764	52	2	5	162	84	32	126	74	5.23	94.14	221.5	4.9	2.5	1.05	2.73	20	22	3.37	59	6.8	1	0	3.77276			0
625898	52	1	5	171	73	25	132	82	5.21	93.78	239.22	4.4	2.7	1.57	2.43	18	24	5.1	101	6.8	1	0	2.95688			0
125434	54	1	14	175.5	99.2	32.2	135	84	5.2	93.6	116.952	3.9	1.32	1.17	2.44	28.7		4	73.5	6.8	1	0	2.00411			0
213913	45	1	7	174.8	77	25.2	131	97	5.2	93.6	185.174	4.28	2.09	0.83	2.34	20		6.9	70.6	6.8	1	0	4.03833			0
310641	52	2	5	156	58	23.8	105	65	5.2	93.6	97.46	4.1	1.1	1.11	2.26	13	20	3.09	49	6.8	1	0	3.03354			0
646058	32	1	5	178	83.5	26.4	107	80	5.19	93.42	221.5	4.7	2.5	1.26	2.51	57	33	5.83	103	6.8	1	0	3.75086	2	2	0
295311	50	2	5	165	61	22.3	112	81	5.18	93.24	115.18	4.2	1.3	1.21	2.41	19		5.3	75	6.8	1	0	3.06913			0
484530	75	2	5	148	53	24.2	154	79	5.18	93.24	177.2	7.1	2	1.67	3.86	14	28	5.29	58	6.8	1	0	3.85489			0
432686	59	1	9	176.5	76.4	24.5	105	84	5.17	93.06	150.62	6.66	1.7	1.46	4.11	18.7		5.2	75.8	6.8	1	0	2.07255	3	3	0
533313	51	1	5	171	64.5	22.1	119	73	5.11	91.98	122.268	4.75	1.38	1.45	2.78	21	27	2.77	73	6.8	1	0	3.92608			0
570880	54	1	5	161	61	23.5	159	84	5.11	91.98	44.3	4.4	0.5	0.92	2.8	20	24	5.7	91	6.8	1	0	2.81451			0
349685	80	2	3	159	57	22.5	177	103	5.1	91.8	216.184	5.15	2.44	1.56	3.02	16		6.23	68.7	6.8	1	0	3.94798	3	3	0
190982	68	1	4	172	78	26.3	130	75	5.08	91.44	122.268	5.54	1.38	1.21	3.42	26.5	33.5	3.57	66.2	6.8	1	0	2.6256			0
145266	29	1	13	174	68	22.5	114	66	5.06	91.08	102.776	4.23	1.16	1.19	2.31	44.9		4.03	64.5	6.8	1	0	3.1896	3	3	1
639431	85	2	5	147	64	29.6	129	74	5.06	91.08	106.32	3	1.2	1.36	1.4	19	23	6.3	110	6.8	1	0	3.87132			0
206009	56	1	3	175.5	80.5	26.1	155	92	5.04	90.72	301.24	5.08	3.4	0.87	2.71	13.8	16.6	4.03	76.3	6.8	1	0	5.30048	1	3	0
577344	66	1	5	167	54	19.4	163	91	5.04	90.72	168.34	6.1	1.9	1.58	3.7	7	18	3.78	76	6.8	1	0	3.8987			0
325995	51	2	3	155.5	61.5	25.4	128	83	5.02	90.36	69.108	4.69	0.78	1.4	2.82	11		6.9	48.7	6.8	1	0	2.99247	3	3	1
415676	66	2	5	154	48	20.2	169	99	5.01	90.18	53.16	5.5	0.6	1.57	2.8	9	22	4.15	49	6.8	1	0	3.86585			0
376052	62	2	7	151.5	67.4	29.4	133	78	5	90	129.356	4.45	1.46	0.97	2.62	28		5.55	62.1	6.8	1	0	3.02533			0
395550	48	1	7	168.5	81.5	28.7	112	67	5	90	101.89	4.53	1.15	0.92	2.88	59		4.8	70.7	6.8	1	0	2.1191			0
288690	32	1	3	171	79	27	131	93	4.95	89.1	218.842	4.86	2.47	0.93	3.19	26.1		5.07	78.2	6.8	1	0	3.6742	3	3	0
230125	52	1	2	170	80	27.7	108	69	4.86	87.48	162.138	4.32	1.83	1.14	2.25	53.5		4.07	80.2	6.8	1	0	3.81383			0
419571	65	2	5	157	59	23.9	115	78	4.84	87.12	115.18	5.1	1.3	1.47	2.67	12	20	4.01	54	6.8	1	0	3.86858			0
253986	55	2	2	155	59	24.6	126	81	4.8	86.4	306.556	4.76	3.46	1.01	2.33	41.8		4.05	52.3	6.8	1	0	5.05681			0
307282	45	2	5	158	65	26	113	63	4.79	86.22	62.02	5.6	0.7	1.67	3.12	16	21	3.93	68	6.8	1	0	3.85763			0
190051	62	2	2	156	62	25.5	119	73	4.78	86.04	284.406	5.58	3.21	1.29	2.79	72.1		3.43	46	6.8	1	0	4.0794			0
248284	41	2	3	156	44.5	18.3	111	66	4.75	85.5	72.652	4.14	0.82	1.56	2.31	13.9		2.96	55.2	6.8	1	0	2.99247	3	3	0
150954	76	1	4	165.5	67.6	24.7	139	75	4.74	85.32	174.542	5.71	1.97	0.74	3.3	26.3	26.1	5.05	81.9	6.8	1	0	2.89391			0
465147	35	1	5	173	98	32.7	135	77	4.73	85.14	239.22	6.1	2.7	1.27	3.75	47		5.19	89	6.8	1	0	3.01711			0
98494	47	1	7	176.3	72.8	23.42	138	88	4.7	84.6	186.06	6.06	2.1	1.26	3.72	17		5	70.5	6.8	1	0	2.91307			0
513811	48	1	2	169	69	24.2	116	80	4.67	84.06	152.392	4.75	1.72	1.27	2.8	19.7	18.9	5.43	65.5	6.8	1	0	3.88501			0
284305	87	2	5	152	73	31.6	134	80	4.66	83.88	141.76	3.4	1.6	1.41	1.61	15	23	4.4	52	6.8	1	0	3.86311			0
440776	40	2	5	153	47	20.1	117	70	4.66	83.88	97.46	4.8	1.1	1.4	2.48	9		3.75	62	6.8	1	0	3.11294			0
532740	52	2	5	143	50	24.5	109	71	4.64	83.52	96.574	5.26	1.09	1.32	2.87	9	17	4.75	53	6.8	1	0	4.89528			0
684042	75	1	2	166	69	25	118	66	4.63	83.34	110.75	4.5	1.25	0.79	3.09	15.9	28.9	3.11	72.3	6.8	1	0	4.03833			0
66969	41	1	2	180	72	22.2	131	90	4.59	82.62	137.33	5.96	1.55	0.98	3.53	21.4		4.96	100.2	6.8	1	0	5.10883			0
69730	57	1	2	170	77	26.6	147	100	4.57	82.26	650.324	6.26	7.34	1.13	2.99	57.2	36.7	6.66	61	6.8	1	0	4.03012			0
123114	81	1	5	170	74	25.6	154	96	4.56	82.08	115.18	5.3	1.3	1.62	2.59	9	17	4.85	98	6.8	1	0	3.89049			0
296977	51	1	2	167	78	28	130	94	4.56	82.08	120.496	4.22	1.36	1.1	2.44	16.2		5.11	85.9	6.8	1	0	4.06297			0
661615	30	1	2	177	81	25.9	111	72	4.56	82.08	127.584	6.49	1.44	1.25	4.13	22.5	16.4	4.72	75.1	6.8	1	0	4.11773			0
509773	61	1	5	178.5	74	23.1	116	77	4.39	79.02	248.08	4.4	2.8	1.17	2.46	16		5.8	82	6.8	1	0	3.02806	1	2	0
183501	47	1	2	176	84	27.1	123	71	4.19	75.42	208.21	5.83	2.35	1.05	3.51	36.1		5.74	64.4	6.8	1	0	4.07666			0
391688	39	2	4	156.5	60.7	24.8	90	46	4.13	74.34	48.73	3.91	0.55	1.37	2.3	27.5	17.6	3.93	53.4	6.8	1	0	2.88296			0
25574	65	1	2	170	75	26	140	86	4.06	73.08	182.516	5.84	2.06	1.55	3.44	41.9		4.81	58.1	6.8	1	0	4.70363	3	3	0
15400	77	1	2	163	69	26	159	105	3.99	71.82	272.002	4.66	3.07	0.79	2.61	76		4.8	79.9	6.8	1	0	4.02464	3	3	0
567241	32	1	3	167.5	95.5	34	131	77	3.79	68.22	116.066	4.38	1.31	1.14	2.81	19.5		5.91	83.3	6.8	1	0	2.78439	1	3	0
477906	34	1	3	180.5	87	26.7	120	71	5.42	97.56	154.164	3.63	1.74	0.9	2	59.5		5.24	87.4	6.79	1	0	2.04517	3	3	0
5656	62	1	2	173	74	24.7	137	93	5.3	95.4	150.62	6.27	1.7	1.47	4.05	6.4	17	3.5	63.8	6.79	1	0	3.94524			0
601512	51	1	5	160	57	22.3	128	78	5.04	90.72	132.9	3.7	1.5	1.22	2.26	21	32	5.14	87	6.79	1	0	2.01506			0
329363	34	1	7	157.5	79.5	32	128	69	4.6	82.8	108.978	3.73	1.23	0.86	2.26	139		3.5	72.8	6.79	1	0	4.18891			0
672165	31	1	9	175.5	84	27.3	108	72	5.24	94.32	244.536	5.49	2.76	1.16	3.23	54	38.1	4.4	78.3	6.78	1	0	2.97057			0
469710	50	2	8	153	56	23.8	101	66	5.1	91.8	52.274	3.77	0.59	1.67	1.76	10	17	7.9	57.2	6.78	1	0	3.2909			0
525855	68	2	9	162	82.6	31.5	141	78	5.5	99	130.242	6.04	1.47	1.43	2.57	22.2	26.3	4.84	60	6.77	1	0	3.94798			0
558997	43	1	3	169.5	96.1	33.4	128	72	5.16	92.88	227.702	4.84	2.57	1.05	2.73	48.1	34	3.32	71.4	6.77	1	0	2.31896	3	3	1
655627	34	1	5	180	92	28.4	114	74	4.85	87.3	398.7	4.2	4.5	1.27	2.23	30	19	5.08	83	6.77	1	0	2.03149			0
651145	28	2	3	161.5	48	18.4	126	89	4.66	83.88	74.424	6.07	0.84	2.07	3.63	11.1	19.7	3.57	52.2	6.77	1	0	4.92539	3	3	0
420361	31	1	7	184	101.5	30	124	59	5.3	95.4	162.138	5.01	1.83	0.92	2.69	26		4.5	72.7	6.76	1	0	5.11157			0
203193	75	1	2	164	74	27.5	154	77	3.92	70.56	198.464	5.15	2.24	1.22	2.77	15.8		6.05	79	6.76	1	0	2.93771			0
296356	35	1	4	171	75	25.6	117	80	5.43	97.74	55.818	4.68	0.63	1.33	2.83	35		6.19	94	6.75	1	0	3.48528			0
353005	43	1	7	181	87	26.6	112	68	5.2	93.6	273.774	5.09	3.09	1.55	3.08	56.2		4.9	67	6.75	1	0	3.04723			0
679697	40	2	3	157.5	65.5	26.4	117	75	4.84	87.12	178.972	5.84	2.02	1.36	3.57	29.4		5.37	51.6	6.75	1	0	2.97331	3	3	1
637392	27	2	3	158	58.5	23.4	139	83	4.46	80.28	66.45	4.96	0.75	1.56	2.97	12.1	22.2	4.02	62.9	6.75	1	0	4.95277	3	3	0
36320	61	2	2	158	54	21.6	133	77	4.32	77.76	256.94	5.09	2.9	1.13	3.25	29.4		6.52	58	6.75	1	0	3.59206			0
561387	58	1	3	165	65.5	24.06	102	72	5.26	94.68	553.75	6.91	6.25	1.13	2.93	24		4.48	78.8	6.74	1	0	2.00684	3	1	0
78274	52	2	2	164	62	23.1	116	68	5.21	93.78	59.362	5.43	0.67	1.69	3.06	40.1		6.47	55.1	6.74	1	0	2.05886			0
547124	45	1	3	166.5	69	24.9	112	79	5.19	93.42	209.096	5.14	2.36	1.08	2.9	23		6.56	83.1	6.74	1	0	4.91444	3	3	0
650138	70	2	2	166	71	25.8	150	100	4.48	80.64	170.112	5.48	1.92	1.4	3.06	25.6		4.74	76.7	6.73	1	0	2.51335	3	3	0
585713	50	2	7	152.6	50	21.47	121	79	5.4	97.2	104.548	5.43	1.18	1.47	3.1	10		6.4	49.3	6.72	1	0	4.96372			1
505452	58	2	9	161.2	65.5	25.2	120	72	5.17	93.06	116.066	6.55	1.31	1.61	4.06	44.2		6.12	48.3	6.72	1	0	2.07255			0
167505	41	1	5	174	70	23.1	94	68	4.83	86.94	186.06	5.1	2.1	1.75	2.49	38		4.26	77	6.72	1	0	2.13005			0
500513	40	1	5	165	76	27.9	115	74	4.83	86.94	115.18	4.1	1.3	1.8	2.13	28	22	6.19	80	6.72	1	0	2.27789			0
57931	53	1	2	178	84	26.5	126	98	4.7	84.6	201.122	4.79	2.27	0.94	2.79	23		4.93	86.2	6.72	1	0	4.98563	1	3	0
342601	51	2	2	160	64	25	123	73	4.7	84.6	151.506	5.52	1.71	1.5	3.16			5.95	51	6.72	1	0	2.54894			0
145393	47	2	3	167	62.5	22.4	104	78	4.67	84.06	55.818	5.06	0.63	1.87	2.9	10.7		3.14	66.2	6.72	1	0	2.95414	3	3	0
103051	40	1	2	182	81	24.5	118	77	4.36	78.48	126.698	3.36	1.43	1.17	1.69	33.2		4.64	72.3	6.72	1	0	2.13826			0
286993	39	1	7	159.5	74	29.1	100	72	5.5	99	112.522	3.05	1.27	1.27	1.59	27.5		5.5	83.7	6.71	1	0	2.13552			0
234008	46	2	5	164	67	24.9	125	74	5.4	97.2	186.06	3.8	2.1	1.11	2.27	15	18	3.37	65	6.71	1	0	2.0178			0
10561	33	1	7	167	73	26.18	116	90	5.3	95.4	96.574	4.29	1.09	1.36	2.15	40	27	4.2	82.6	6.71	1	0	5.13073			0
40949	43	1	5	182	84	25.4	122	83	5.59	100.62	230.36	4.6	2.6	1.27	2.71	11	15	7.01	72	6.7	1	0	2.04791			0
382381	67	2	11	165.5	67.2	24.5	147	73	5.59	100.62	155.936	5.02	1.76	1.43	3.25	57.1		5.7	65.4	6.7	1	0	2.0616			0
450610	48	1	5	171	67	22.9	146	84	5.57	100.26	97.46	4.2	1.1	1.11	2.43	13	20			6.7	1	0	2.96783			0
565147	41	1	7	173	69.5	23.2	114	68	5.57	100.26	162.138	6.45	1.83	1.81	3.74	20.2		5.4	77.8	6.7	1	0	3.10198			0
99201	80	1	5	178.5	92.5	29	150	99	5.56	100.08	183.402	6.32	2.07	1.01	3.62	17	27	4.91	83	6.7	1	0	5.07871			0
320542	52	1	5	174	87	28.7	113	93	5.56	100.08	210.868	4.68	2.38	1.12	2.68	20	20	4.91	58	6.7	1	0	3.9206			0
166926	46	2	5	159	57	22.5	140	81	5.53	99.54	132.9	3.9	1.5	1.2	2.25	18	22	5.8	69	6.7	1	0	4.07666			0
467979	66	1	5	166	58	21	167	125	5.53	99.54	70.88	4.2	0.8	1.45	2.41	10	20	4.26	77	6.7	1	0	3.85763			0
346166	60	1	5	175	67	21.9	156	91	5.52	99.36	106.32	5.7	1.2	1.41	3.78	32	31	6.02	94	6.7	1	0	3.76728			0
522685	55	1	14	163.5	64	23.9	109	74	5.5	99	85.942	3.45	0.97	1.01	2.15	17.6		5	79.8	6.7	1	0	2.0835			0
632793	60	2	5	158.5	60.5	24.1	150	75	5.5	99	286.178	5.11	3.23	0.91	2.62	19	20	4.95	47	6.7	1	0	4.90623			0
254055	61	1	4	171.5	77.2	26.2	156	86	5.47	98.46	195.806	4.86	2.21	0.81	2.59	17.5		5.32	87.5	6.7	1	0	4.15606			0
320317	40	1	9	170	72.4	25.1	104	60	5.46	98.28	205.552	7.46	2.32	1.79	4.16	45.8	35.2	4.83	80.6	6.7	1	0	3.7755			0
362430	59	1	12	176.5	77	24.7	129	83	5.45	98.1	184.288	4.78	2.08	1.38	2.08	20		5.34	72	6.7	1	0	2.06434			0
390719	32	2	3	155	46	19.15	131	61	5.44	97.92	98.346	4.28	1.11	1.22	2.45	12.6		4.87	55.7	6.7	1	0	5.11978	3	3	0
393672	47	1	5	175	60	19.6	132	72	5.42	97.56	79.74	4.4	0.9	1.5	2.27	117	109	4	98	6.7	1	0	3.90965			0
135578	53	1	5	175	70	22.9	129	99	5.41	97.38	70.88	5	0.8	1.42	3.02	30	19	4.57	61	6.7	1	0	3.02533			0
31649	63	2	5	153	52	22.2	129	86	5.39	97.02	124.04	6.4	1.4	1.68	3.78	15	17	6.09	63	6.7	1	0	3.88227			0
41270	49	1	5	178	82	25.9	122	81	5.39	97.02	239.22	5.6	2.7	1.4	3.52	61	31	6.09	86	6.7	1	0	3.76728			0
53665	46	1	5	171	57.6	19.7	98	66	5.39	97.02	87.714	5.08	0.99	1.41	3.01	14	23	5.92	99	6.7	1	0	4.96372			0
496358	68	1	3	176	99.5	32.1	165	83	5.39	97.02	154.164	5.53	1.74	1.36	3.07	36.8		5.78	79.6	6.7	1	0	2.98973	3	3	0
8536	78	1	5	170	67	23.2	129	91	5.38	96.84	88.6	4.2	1	1.56	2.16	15	26	3.28	91	6.7	1	0	3.8987			0
47580	48	2	5	163	54	20.3	115	75	5.38	96.84	43.414	4.64	0.49	1.37	2.24	13	19	4.95	49	6.7	1	0	4.03559			0
537338	82	1	5	167	77	27.6	138	91	5.37	96.66	106.32	6.3	1.2	1.43	4.24	26	29		124	6.7	1	0	2.92402			0
633970	48	2	9	159	57.4	22.7	100	66	5.37	96.66	80.626	4.46	0.91	1.01	3.1	19.7	25.1	3.72	58.6	6.7	1	0	2.41478			0
527830	52	1	5	180	88	27.2	131	85	5.36	96.48	44.3	4.1	0.5	1.25	2.21	20	23	4.63	84	6.7	1	0	3.03628			0
100340	65	2	5	156	65	26.7	161	78	5.35	96.3	115.18	5.6	1.3	1.62	3.05	22	25	4.49	46	6.7	1	0	3.86858			0
64795	71	2	5	155	63	26.2	155	83	5.34	96.12	239.22	6.1	2.7	1.62	2.57	22	26	4.26	86	6.7	1	0	3.88775			0
164815	60	1	5	164	65	24.2	139	86	5.33	95.94	141.76	4.2	1.6	1.19	2.45	14	20		84	6.7	1	0	2.94593			0
148937	71	1	5	172	77	26	173	92	5.32	95.76	194.92	5.6	2.2	1.63	2.67	46		2.79	77	6.7	1	0	3.86037			0
259085	58	2	5	169	75	26.3	152	85	5.31	95.58	132.9	5.3	1.5	1.57	3.45	12	19	5.04	71	6.7	1	0	2.88569			0
27925	34	1	5	175	85	27.8	138	100	5.3	95.4	62.02	3.85	0.7	1.5	1.85	59	29	6.36	84	6.7	1	0	4.28474			0
453276	32	1	9	175	69	22.5	118	70	5.3	95.4	64.678	3.86	0.73	1.12	2.04	11.3		4.81	75.7	6.7	1	0	3.56742			0
540562	59	2	11	152.5	51.7	22.2	166	68	5.3	95.4	134.672	5.81	1.52	1.26	3.76	17.6		3.8	61	6.7	1	0	2.07255			0
521263	68	1	5	161	94	36.3	148	76	5.29	95.22	177.2	4.7	2	1.23	2.94	30	32	6.5	86	6.7	1	0	3.75633			0
677179	48	1	5	166	64	23.2	140	89	5.29	95.22	274.66	4.4	3.1	1.31	2.53	20	25	4.77	71	6.7	1	0	4.03559			0
54376	78	1	5	160	63	24.6	171	94	5.27	94.86	70.88	6.4	0.8	1.66	3.82	18	41	8.16	82	6.7	1	0	3.86037			0
58590	31	1	9	171.8	57.7	19.5	117	79	5.27	94.86	79.74	4.81	0.9	1.21	2.88	29.9		6.25	64.6	6.7	1	0	3.96441			0
451970	59	1	5	164	73	27.1	119	78	5.25	94.5	106.32	4.4	1.2	1.5	2.4	17	25	4.14	84	6.7	1	0	4			0
629128	34	2	5	166	80.7	29.3	139	69	5.24	94.32	97.46	5.25	1.1	1.91	2.64	22	24	3.88	45	6.7	1	0	3.98905			0
540493	57	1	5	164	62	23.1	139	89	5.22	93.96	62.02	3.6	0.7	1.44	2	14	22	4.32	89	6.7	1	0	3.86311			0
146728	41	1	9	181.5	82.2	25	115	70	5.21	93.78	103.662	4.49	1.17	1.1	2.53	33.7	25.2	6.67	100.5	6.7	1	0	3.44969			0
481480	75	1	3	180	103.5	31.9	130	65	5.21	93.78	252.51	5.62	2.85	0.93	3.45	27.3		5.11	62.9	6.7	1	0	4.92539			0
48072	43	1	2	171	89	30.4	180	109	5.2	93.6	308.328	5.61	3.48	1.11	3.06	35.1		3.6	89.6	6.7	1	0	3.96441			0
533157	65	2	2	162	66	25.1	198	105	5.2	93.6	146.19	6.36	1.65	1.67	3.89	24.4		3.21	50.4	6.7	1	0	3.28816			0
572564	52	1	7	171.5	79.5	27	129	74	5.2	93.6	158.594	5.88	1.79	0.92	3.82	14		6.7	80.2	6.7	1	0	4.1807			0
615913	44	2	7	153.1	57.3	24.4	125	95	5.2	93.6	97.46	6.1	1.1	1.89	3.65	15		4.8	50.2	6.7	1	0	4.25736			0
565169	66	2	2	152	54	23.4	128	83	5.19	93.42	136.444	5.16	1.54	1.18	2.91	24.8		5.76	62.8	6.7	1	0	3.22519			0
680671	50	2	5	159	58	22.9	156	101	5.19	93.42	88.6	3.6	1	1.08	2.19	18	18			6.7	1	0	2.97057			0
252536	61	1	5	180	88	27.2	138	88	5.17	93.06	132.9	4.2	1.5	1.52	2.06	18	24	5.17	84	6.7	1	0	3.86858			0
642822	63	1	5	165	69	25.3	160	119	5.17	93.06	88.6	6.2	1	1.45	4.15	71	79	5.23	78	6.7	1	0	3.75633			0
197916	66	2	11	160	62.5	24.4	144	72	5.16	92.88	135.558	6.05	1.53	1.59	3.76	18.2		5.5	53	6.7	1	0	2.15195			0
145483	79	1	5	167	68	24.4	160	86	5.15	92.7	70.88	4.8	0.8	1.58	2.86	12	22	4.37	85	6.7	1	0	3.85489			0
470320	40	1	5	170	80	27.7	140	90	5.14	92.52	646.78	5.7	7.3	1.47	3.52	43	37	8.21	78	6.7	1	0	3.04449			0
191561	44	1	5	173.5	75.1	24.9	101	81	5.11	91.98	79.74	4.61	0.9	0.88	2.73	25	22	4.03	71	6.7	1	0	4.95003			0
519223	55	1	5	157.5	52	21	143	100	5.1	91.8	55.818	6.2	0.63	2.48	3.36	16	18	8.27	78	6.7	1	0	3.93977			0
139975	67	2	4	153.5	74.4	31.6	133	70	5.07	91.26	334.022	5.28	3.77	1.21	2.75	16.2		5.45	53.2	6.7	1	0	4.18617			0
481417	61	1	5	170.5	65.2	22.4	130	77	5.07	91.26	141.76	4.8	1.6	1.24	2.99	28		4.66	91	6.7	1	0	4.04107			0
381432	65	1	12	167	74.8	26.8	150	76	5.06	91.08	111.636	4.64	1.26	1.15	2.74	62.8	37.3	4.47	76.2	6.7	1	0	2.05065			0
328434	40	1	5	172	61	20.6	117	76	5.03	90.54	88.6	4.9	1	1.19	2.6	15	23	3.6	72	6.7	1	0	4.16701			0
339078	50	1	4	161	60.3	23.3	123	80	5.03	90.54	65.564	3.73	0.74	1.57	1.89	16.9		4.91	91.8	6.7	1	0	2.04244			0
387984	63	2	5	156	84	34.5	94	68	5	90	115.18	5.2	1.3	1.56	2.69	23	25	4.79	70	6.7	1	0	3.84942			0
636873	68	2	5	156	57	23.4	163	82	5	90	141.76	4.8	1.6	1.58	2.69	21	21	3.56	60	6.7	1	0	3.86858			0
304249	76	1	5	167	53	19	153	91	4.98	89.64	70.88	5	0.8	1.52	2.96	12	22	4.7	95	6.7	1	0	2.87474			0
477717	67	1	11	164.2	89.2	33.1	137	74	4.96	89.28	143.532	3.66	1.62	0.81	2.83	53.9			88.6	6.7	1	0	2.99795			0
86068	81	1	5	173	65	21.7	116	62	4.93	88.74	124.04	5.7	1.4	1.64	2.92	25		5.61	116	6.7	1	0	3.86311			0
568434	51	2	2	169	82	28.7	148	94	4.92	88.56	64.678	4.98	0.73	1.46	2.95	16.2		3.65	49.3	6.7	1	0	5.16085			0
129399	83	1	5	165	71.5	26.3	126	84	4.9	88.2	92.144	4.88	1.04	1.15	2.69	14	22	7.32	90	6.7	1	0	5.0705			0
165756	36	2	2	166	58	21	122	79	4.9	88.2	129.356	4.86	1.46	0.9	3.51	48.7		4.17	61.3	6.7	1	0	4.11499			0
543607	64	1	2	173	72	24.1	169	101	4.9	88.2	174.542	5.93	1.97	1.19	3.54	24.3	23.7	6.23	84	6.7	1	0	5.09788			0
646771	62	1	7	167.5	60	21.4	139	59	4.9	88.2	69.108	3.86	0.78	1.23	2.14	35		5.3	64.9	6.7	1	0	4.01643			0
200368	44	1	5	178	65	20.5	120	79	4.87	87.66	150.62	4	1.7	1.27	2.08	104	57	6.37	96	6.7	1	0	2.02875			0
575327	65	2	11	160.8	59.1	22.9	113	65	4.87	87.66	323.39	4.4	3.65	1.08	2.2	44.8		2.66	50.2	6.7	1	0	3.03628			0
4906	43	1	5	174	81	26.8	129	85	4.86	87.48	310.1	5.6	3.5	1.27	2.53	76	34	3.96	82	6.7	1	0	3.01985			0
548649	66	1	5	161	69	26.6	139	88	4.86	87.48	132.9	4	1.5	1.26	2.36	23	30	3.61	75	6.7	1	0	3.85763			0
607952	35	2	12	162.5	67.7	25.6	121	80	4.84	87.12	87.714	5.1	0.99	1.85	2.89	15.6		4.33	67.5	6.7	1	0	2.60096			0
423113	70	1	5	164	71	26.4	157	82	4.83	86.94	62.02	4.5	0.7	1.52	2.23	22	29	4.63	72	6.7	1	0	3.86858			0
648563	29	2	12	162	65	24.8	117	77	4.83	86.94	124.04	3.81	1.4	2.17	1.89	11	16.3	3.46	51.2	6.7	1	0	2.93498			0
535966	54	2	5	162	60	22.9	158	66	4.81	86.58	79.74	3.9	0.9	1.05	2.2	11	16	3.21	54	6.7	1	0	3.77276			0
610755	37	2	5	167.5	57	20.3	109	65	4.81	86.58	70.88	4.4	0.8	1.21	2.87	17	19	4.76	59	6.7	1	0	4.34497	3	3	0
105435	50	1	5	174	76	25.1	149	83	4.79	86.22	97.46	4.4	1.1	1.68	1.94	31		4.81	69	6.7	1	0	4.09582			0
644806	36	1	3	163	64.5	24.28	134	90	4.77	85.86	111.636	5.03	1.26	1.21	2.99	23.7		5.6	77.9	6.7	1	0	5.13621	3	3	0
101100	51	1	5	174	77	25.4	116	77	4.72	84.96	248.08	3.9	2.8	1.27	2.49	34		5.59	89	6.7	1	0	3.96715	1	2	0
315518	45	2	5	168	65	23	136	76	4.7	84.6	53.16	4.2	0.6	1.11	2.56	16	20		61	6.7	1	0	4.01643			0
189807	68	1	5	168	71	25.2	108	67	4.65	83.7	62.02	3.6	0.7	1.56	1.3	17		4.18	60	6.7	1	0	3.01711			0
528627	67	2	3	167	63.5	22.8	126	61	4.65	83.7	205.552	6.21	2.32	1.32	3.73	44.9		6	51.8	6.7	1	0	2.99247	3	3	0
406758	30	1	2	184	86	25.4	114	70	4.61	82.98	187.832	5.55	2.12	0.81	3.86	81.4		3.68	93.7	6.7	1	0	3.46338	3	3	1
677097	34	1	5	158	66	26.4	102	67	4.61	82.98	177.2	4.7	2	1.23	2.8	37	33	5.76	89	6.7	1	0	3.11567	1	2	0
402311	82	2	5	150	46	20.4	153	86	4.58	82.44	124.04	4.2	1.4	1.49	2.48	8	21	4.5	77	6.7	1	0	3.86037			0
651230	68	1	5	176	77	24.9	129	65	4.58	82.44	141.76	5	1.6	1.39	2.4	19	23	5.07	106	6.7	1	0	3.87132			0
297333	39	1	9	175	87	28.4	100	63	4.53	81.54	105.434	5.78	1.19	1.25	3.47	31.9		5.05	84.1	6.7	1	0	2.39562			0
171039	56	2	3	157.5	52.5	21.2	112	71	4.5	81	96.574	5.1	1.09	1.46	3.21	6.7	14.8	6.22	54.5	6.7	1	0	3.92608	3	3	1
430926	61	2	9	159.7	57.2	22.4	131	73	4.45	80.1	89.486	4.7	1.01	1.54	2.94	17		3.97	52	6.7	1	0	3.51266			0
528748	42	2	2	166	57	20.7	97	67	4.44	79.92	141.76	5.69	1.6	1.13	3.88	10.1		5.93	76.5	6.7	1	0	4.04381			0
347793	54	1	5	165	61	22.4	104	59	4.43	79.74	79.74	5.2	0.9	1.63	2.7	21	25	4.21	79	6.7	1	0	3.95072			0
120162	39	1	5	174.5	63	20.7	109	68	4.13	74.34	141.76	4.69	1.6	1.69	2.59	31	29	6.31	64	6.7	1	0	4.06571			0
33702	53	1	2	178	80	25.2	123	86	4.01	72.18	163.024	4.63	1.84	0.93	2.72	79.4	39.9	5.1	85.9	6.7	1	0	4.02464			0
210995	59	1	3	168	60.5	21.4	150	85	3.98	71.64	85.056	5.6	0.96	1.2	3.69	10.8	18.9	5.5	70.1	6.7	1	0	4.05476			0
649210	58	1	5	178	94	29.7	144	81	5.38	96.84	186.06	4.3	2.1	1.71	2.15	57		4.37	74	6.69	1	0	2.06982			0
503433	51	1	9	180	69.5	21.5	118	87	4.76	85.68	260.484	6.34	2.94	1.39	4.17	42.1	33.6	6.02	88	6.69	1	0	4.21903	3	3	0
12696	51	1	3	163.5	69.5	26	129	84	4.8	86.4	149.734	5.23	1.69	0.97	3.27	19		4.84	79	6.68	1	0	4.91444	1	3	1
121771	43	2	2	159	59	23.3	91	67	3.7	66.6	79.74	5.86	0.9	1.81	3.72	11.4		4.44	60.8	6.68	1	0	4.41342			0
292704	65	1	3	165	76	27.9	138	78	5.28	95.04	585.646	4.17	6.61	0.83	1.23	32.5	29.6	7.24	80.1	6.67	1	0	3.01985	1	3	0
553538	53	1	7	168	68.5	24.3	111	73	4.8	86.4	248.966	6.16	2.81	1.53	3.74	25.8		6.4	81.9	6.67	1	0	3.13758			0
348360	36	2	4	158.5	50.5	20.1	131	78	4.41	79.38	124.926	5.44	1.41	1.37	3.45	24		6.13	52.3	6.67	1	0	2.00958			0
492737	68	2	3	157	82.5	33.5	137	74	4.24	76.32	170.112	5.54	1.92	1.56	2.95	43.8		7.08	46.2	6.67	1	0	2.0397	3	2	0
353824	60	1	9	177.5	94.8	30.09	140	72	5.47	98.46	172.77	6.34	1.95	1.1	3.99	33.9		5.44	74.6	6.66	1	0	2.81451			0
437942	52	1	5	170	54	18.7	111	88	5.45	98.1	88.6	4.3	1	1.32	2.58	16	24	7	89	6.66	1	0	2.0178			0
95927	49	2	5	172	85	28.7	154	86	5.29	95.22	221.5	4.8	2.5	1.32	2.53	24	22	3.72	50	6.66	1	0	3.01164	3	3	0
660197	64	1	5	170	73	25.3	148	64	5.1	91.8	97.46	4.5	1.1	1.16	2.8	26	27	5.05	88	6.66	1	0	3.06913			0
667218	56	1	4	179	92.5	28.9	141	95	5.09	91.62	213.526	4.46	2.41	0.94	2.78	39.4		3.71	80.1	6.66	1	0	3.9781			0
227627	64	2	3	154	51.5	21.7	116	81	4.64	83.52	163.024	5.4	1.84	1.34	3.08	20		6.7	83.8	6.66	1	0	4.95003	3	3	0
487433	61	2	2	145	58	27.6	166	87	5.45	98.1	164.796	5	1.86	1.04	3.51	15.8	17.7	5.17	51	6.65	1	0	2.01232			0
146578	50	1	3	184	71.5	21.1	116	77	5.44	97.92	130.242	6.3	1.47	1.16	4.34	19.5		4.57	93.2	6.65	1	0	4.92813	3	3	0
264790	50	1	3	167	78.5	28.1	139	78	4.71	84.78	166.568	5.99	1.88	1.51	3.49	18.5		4.7	75.7	6.65	1	0	5.00479	1	3	0
174395	41	1	2	188	106	30	117	67	3.44	61.92	90.372	4.8	1.02	1.33	2.9	15.4	19.8	6.17	76.3	6.65	1	0	3.18138			0
143314	77	1	7	164.5	88.9	32.9	121	77	4.75	85.5	79.74	6.06	0.9	1.79	3.71	16.1		4.6	101.7	6.64	1	0	2.97331			0
671780	37	1	2	180	122	37.7	131	75	5.41	97.38	179.858	5.48	2.03	1.04	3.62	58.5	37.8	3.43	80.2	6.63	1	0	3.08282			0
620118	63	1	3	167	73	26.2	159	89	5.4	97.2	115.18	4.67	1.3	1.06	2.81	22		4.58	69	6.63	1	0	5.08693	3	3	0
405254	48	1	5	172	71	24	133	90	5.35	96.3	212.64	3.7	2.4	1.19	2.23	54	38	5.27	93	6.63	1	0	2.00137			0
58508	53	2	5	159	57	22.5	156	81	4.53	81.54	416.42	5.1	4.7	1.78	2.95	12	17	4.44	50	6.63	1	0	2.1191			0
158013	49	2	11	159.6	56.2	22.1	139	83	5.2	93.6	79.74	4.53	0.9	1.81	2.54	13.4	19			6.62	1	0	2.08898			0
647878	61	2	2	158	53	21.2	138	75	5.07	91.26	79.74	4.45	0.9	1.31	2.26	24.9		4.76	61.7	6.62	1	0	3.21971			0
428296	53	1	3	177	83.8	26.7	128	99	4.98	89.64	122.268	5.26	1.38	1.38	3.23	35.3		5.17	70	6.62	1	0	2.90212	1	3	0
532497	67	2	9	153.6	54.9	23.3	118	71	4.96	89.28	322.504	5.03	3.64	1.2	2.86	12.3		6.05	75	6.62	1	0	2.50787			0
430977	59	1	7	174	73.5	24.3	112	61	5.49	98.82	84.17	6.09	0.95	1.7	3.62	10.6		6.4	81.4	6.61	1	0	3.18138			0
393588	48	1	9	172.5	77.3	26	144	100	5.44	97.92	316.302	5.11	3.57	1.18	2.56	40	26.5	3.7	62.2	6.61	1	0	3.94798			0
95519	73	1	11	165	66.5	24.4	190	103	5.39	97.02	225.93	4.83	2.55	1.25	2.63	36.6	28.3	5.2	86.4	6.61	1	0	2.03149			0
573381	71	2	9	158.5	64.8	25.8	156	75	5.16	92.88	208.21	4.43	2.35	1.59	1.45	20.5	21.8	4.76	65.5	6.61	1	0	3.95346			0
479503	27	1	9	175	53.4	17.4	100	61	4.52	81.36	63.792	3.61	0.72	1.33	1.87	10.8			77.6	6.61	1	0	3.08008			0
157829	46	1	2	173	90	30.1	99	62	4.19	75.42	124.926	5.33	1.41	1.11	3.54	6.1	8.8	3.81	94.9	6.61	1	0	4.34223			0
65818	34	1	5	178	89	28.1	114	78	5.59	100.62	230.36	4.3	2.6	1.1	2.33	22	22	5.74	78	6.6	1	0	3.00616			0
620865	62	2	5	156	59	24.2	167	87	5.59	100.62	88.6	5.3	1	1.57	2.76	13	26	4.04	73	6.6	1	0	3.86858			0
112545	47	2	5	155	54	22.5	103	64	5.58	100.44	97.46	3.7	1.1	1.29	2.16	20	24	3.34	66	6.6	1	0	2.0835			0
256669	72	2	11	154.9	62.7	26.1	170	85	5.58	100.44	240.992	6.33	2.72	1.36	3.72	15.5		4.86	55.4	6.6	1	0	2.96783	3	3	0
435172	68	2	5	160	59	23	121	73	5.57	100.26	310.1	5.6	3.5	1.48	3.12	18	20	6.09	97	6.6	1	0	2.88843			0
149039	49	2	5	162	64	24.4	123	75	5.56	100.08	70.88	4.7	0.8	1.38	2.93	21	28	4.7	65	6.6	1	0	2.08898			0
194595	44	1	5	181.5	89	27	144	86	5.56	100.08	425.28	5.5	4.8	1.1	3.11	28				6.6	1	0	2.00137			0
199249	63	2	5	154	65	27.4	107	86	5.56	100.08	79.74	5.4	0.9	1.34	3.66	25	29	5.43	79	6.6	1	0	3.77823			0
417489	68	1	9	168.5	77	27.1	143	86	5.55	99.9	62.02	3.53	0.7	0.92	1.94	34.9		5.12	72.6	6.6	1	0	5.0486			0
143538	47	2	2	161	65	25.1	112	69	5.54	99.72	190.49	3.79	2.15	1	2.18	11.4		4.17	51.1	6.6	1	0	3.06639	3	3	0
557300	57	1	5	177.5	84.9	26.9	140	101	5.54	99.72	243.65	4.96	2.75	0.78	2.71	54	38	5.28	76	6.6	1	0	4.91718			0
453471	48	1	4	178	84.6	26.7	129	75	5.53	99.54	458.948	6.53	5.18	1.12	3.98	26.1	23.8	4.25	75.9	6.6	1	0	3.98631			0
64865	59	2	9	162	63.9	24.3	144	80	5.51	99.18	143.532	5.14	1.62	1.21	3.17	31		4.17	57.3	6.6	1	0	3.98084			0
75490	72	1	3	164	58	21.6	119	66	5.51	99.18	96.574	6.08	1.09	1.65	3.83	6.7		6.58	60.2	6.6	1	0	4.63518	1	3	0
228523	43	1	8	183.6	92.3	27.4	134	104	5.5	99	147.076	5.33	1.66	0.85	3.46	111		3.6	84.1	6.6	1	0	3.49624	2	2	0
439399	55	1	7	166	89.5	32.5	113	66	5.5	99	133.786	4.96	1.51	1.69	2.72	22.1	24.7	6.4	64	6.6	1	0	3.06639			0
650674	41	2	7	165.1	67.4	24.7	105	64	5.5	99	117.838	4.07	1.33	1.01	2.21	23		3.1	53.8	6.6	1	0	4.2245			0
81816	46	1	5	167	73.4	26.3	150	88	5.49	98.82	141.76	4.1	1.6	1.43	2.17	14	15	6.53	81	6.6	1	0	2.19576			0
45690	57	2	4	163	75	28.2	112	73	5.48	98.64	126.698	5.74	1.43	1.7	3.51	16.3		4.75	54.6	6.6	1	0	3.04723			0
160391	36	2	5	151	43	18.8	122	73	5.48	98.64	115.18	5	1.3	1.36	2.84	24	25	3.04	63	6.6	1	0	3.17864	3	3	0
498102	54	1	5	170	70	24.2	155	113	5.47	98.46	79.74	4	0.9	1.62	2.01	36	21	5.02	79	6.6	1	0	4.00548	1	2	0
416537	70	1	3	164	72	26.8	144	69	5.46	98.28	143.532	4.95	1.62	1.07	3.17	21	21	6.56	73.3	6.6	1	0	3.01985	3	3	0
403685	42	1	5	184	88	26	106	77	5.44	97.92	239.22	5.1	2.7	1.37	2.91	19	17	3.21	84	6.6	1	0	2.03696			0
106981	29	2	4	159	59	23.3	106	76	5.43	97.74	145.304	4.48	1.64	1.09	2.62	32.4		3.25	43.7	6.6	1	0	3.06639			0
284847	39	2	5	169	76	26.6	113	70	5.43	97.74	132.9	5.3	1.5	1.19	3.19	35	24	4.1	75	6.6	1	0	3.06366	3	3	1
593076	65	2	2	155	67	27.9	175	106	5.43	97.74	248.08	5.46	2.8	1.17	3.44	14.8		4.04	56	6.6	1	0	4.65435			0
392424	68	2	5	163	61	23	126	73	5.41	97.38	168.34	4.6	1.9	1.23	2.85	17	25	3.21	71	6.6	1	0	3.76728			0
101746	74	2	7	160.1	67	26.1	139	75	5.4	97.2	85.056	5.44	0.96	1.08	3.34	16		8.12	53.7	6.6	1	0	3.02806			0
108522	56	1	5	167	77.5	27.8	111	85	5.4	97.2	70.88	4	0.8	1.58	2.11	26	18	5.39	83	6.6	1	0	4.00548	1	3	0
161261	44	1	3	167.5	72	25.7	119	85	5.4	97.2	271.116	5.14	3.06	0.94	2.87	74.2		2.93	79.7	6.6	1	0	4.62697			0
548785	37	1	5	175.5	84.3	27.4	108	77	5.4	97.2	176.314	4.18	1.99	1.28	2.31	40		4.7	90	6.6	1	0	2.04791			0
480114	50	2	5	161	90	34.7	135	85	5.39	97.02	124.04	5.1	1.4	1.32	2.8	18	16	4.07	78	6.6	1	0	2.89117			0
258835	47	1	5	166	77	27.9	128	74	5.37	96.66	79.74	4.6	0.9	1.33	2.86	30		4.09	49	6.6	1	0	3.01164			0
81071	48	2	5	168	73	25.9	164	109	5.36	96.48	221.5	4.6	2.5	1.23	2.79	15				6.6	1	0	3.99179			0
174661	65	1	5	164	54	20.1	143	84	5.36	96.48	62.02	3.5	0.7	1.06	2.03	14	22	3.63	89	6.6	1	0	2.45038			0
279032	72	1	5	166	68	24.7	155	67	5.36	96.48	97.46	6.1	1.1	1.52	4.02	19	24		79	6.6	1	0	2.92402			0
246132	56	1	4	165.5	67.4	24.6	128	80	5.35	96.3	292.38	4.15	3.3	0.84	2.1	60.2		4.32	75.8	6.6	1	0	2.81725			0
476421	60	2	5	167	64	22.9	109	74	5.35	96.3	292.38	4.5	3.3	1.38	2.69	36	40	4.35	57	6.6	1	0	4	3	3	0
552188	60	1	5	181	86	26.3	122	83	5.35	96.3	265.8	5.2	3	1.22	2.73	17		7.19	103	6.6	1	0	2.92129			0
267359	61	2	5	152	57	24.7	134	67	5.33	95.94	159.48	5.6	1.8	1.63	3.22	11	18	4.35	53	6.6	1	0	3.85763			0
548770	63	2	2	156	41	16.8	137	81	5.33	95.94	105.434	6.04	1.19	1.79	3.54	13.5	25.1	4.47	74.7	6.6	1	0	3.85489			0
629176	43	1	5	169	83	29.1	109	79	5.33	95.94	221.5	5.3	2.5	1.28	3.32	47	32	5.86	95	6.6	1	0	2.89117			0
7396	58	1	5	172.5	88.5	29.7	130	91	5.32	95.76	265.8	6.34	3	1.06	3.1	17	22	4.24	73	6.6	1	0	5.08966			0
217493	54	1	2	166	68	24.7	152	91	5.31	95.58	140.874	6.03	1.59	1.12	4.03	28	19.9	6.78	75.7	6.6	1	0	2.71047			0
253222	57	1	5	166	82	29.8	113	76	5.31	95.58	380.98	5.5	4.3	1.37	3.29	16	16	5.69	89	6.6	1	0	2.95962			0
308121	39	1	5	169	72	25.2	181	133	5.31	95.58	265.8	6.5	3	1.37	4.3	62		4.97	82	6.6	1	0	2.01232			0
92472	39	2	5	157	60	24.3	106	50	5.3	95.4	253.396	5.44	2.86	1.59	3.04	9	15	3.3	57	6.6	1	0	2.10541			0
486641	68	1	5	167	68	24.4	128	82	5.3	95.4	239.22	5.5	2.7	1.62	2.72	23	30	3.49	103	6.6	1	0	3.85216			0
77577	33	1	5	174.5	79	25.9	113	86	5.29	95.22	159.48	4.7	1.8	1.67	2.34	33		6.17	67	6.6	1	0	2.83641			0
492210	58	1	3	165	65.5	24.1	136	77	5.28	95.04	132.9	3.33	1.5	1.05	1.68	18	23.4	4.88	86.7	6.6	1	0	4.85147	3	3	0
224896	79	1	5	159	61	24.1	135	74	5.26	94.68	62.02	5.2	0.7	1.55	2.45	12	15	4.86	87	6.6	1	0	3.89322			0
154637	72	1	5	170	65	22.5	143	82	5.25	94.5	69.994	4.71	0.79	1.48	2.86	21	27	4.1	97	6.6	1	0	2.04791			0
465563	73	2	3	159.5	57.5	22.6	133	91	5.24	94.32	65.564	4.99	0.74	2.14	2.76	13.2		4.72	63.1	6.6	1	0	2.00137	3	3	0
488479	79	2	5	152	46	19.9	140	72	5.24	94.32	159.48	4.7	1.8	1.48	2.74	16	24	4.83	89	6.6	1	0	2.89665			0
318401	72	1	5	173	80	26.7	134	82	5.23	94.14	124.04	4.3	1.4	1.46	2.14	23	29	2.98	71	6.6	1	0	3.85216			0
304400	76	1	5	171	81	27.7	135	74	5.22	93.96	194.92	5.3	2.2	1.35	3.28	12	14	5.57	95	6.6	1	0	2.88296			0
623069	78	1	5	175	86	28.1	180	80	5.2	93.6	141.76	5	1.6	1.41	3.17	30	29	4.58	103	6.6	1	0	2.88296			0
197515	30	1	9	165	62.4	22.9	111	66	5.19	93.42	50.502	3.96	0.57	1.44	2.47	13.7	15.1	3.54	81	6.6	1	0	2.23956			0
392778	50	1	3	184	79	23.3	130	72	5.19	93.42	66.45	4.84	0.75	1.45	2.76	21.6		3.78	80.2	6.6	1	0	3.01164	3	3	0
412716	53	1	4	173	73	24.4	116	72	5.19	93.42	129.356	4.38	1.46	1.03	2.86	17.6		3.42	69.8	6.6	1	0	3.90965			0
140473	42	2	5	169	60	21	106	63	5.18	93.24	132.9	4.7	1.5	1.27	2.51	11	16	4.03	73	6.6	1	0	2.17112			0
228231	67	1	5	163	75	28.2	160	114	5.18	93.24	150.62	5.9	1.7	1.66	3.42	20	22	5.38	89	6.6	1	0	3.8768			0
565995	57	1	5	164	72	26.8	133	93	5.18	93.24	186.06	5.6	2.1	1.34	2.95	33	39			6.6	1	0	2.97057			0
245006	59	2	13	154	57	24	151	76	5.15	92.7	143.532	4.85	1.62	1.05	2.95	18.7		4.92	61.6	6.6	1	0	3.03901	3	3	0
97558	67	1	4	166	72	26.1	100	75	5.14	92.52	141.76	7.84	1.6	1.67	5.03	25.3		3.49	72.3	6.6	1	0	3.2553	3	3	0
231727	44	2	5	168	57.8	20.5	112	70	5.13	92.34	79.74	6	0.9	1.61	3.9	40	34	3.81	65	6.6	1	0	2.08898			0
621324	77	1	13	160	65	25.4	157	86	5.13	92.34	200.236	5.67	2.26	1.52	3.16	30		4.07	37.8	6.6	1	0	2.06982	3	3	0
636611	61	1	5	172.5	74	24.9	147	96	5.13	92.34	118.724	3.82	1.34	2.08	1.73	19	26	4.41	84	6.6	1	0	4.92539			0
39568	61	1	3	174.5	83	27.3	131	86	5.12	92.16	119.61	5.13	1.35	1.22	3.12	38.3	28	4.06	91.9	6.6	1	0	4.0219	1	3	0
649591	49	1	5	167	62	22.2	125	78	5.12	92.16	159.48	5.1	1.8	1.87	2.45	12		6	78	6.6	1	0	3.86585			0
639534	49	1	5	175	66.6	21.7	165	97	5.11	91.98	80.626	5.93	0.91	1.51	3.06	24	29	3.58	93	6.6	1	0	3.91786			0
536694	58	2	5	162	71	27.1	139	81	5.09	91.62	106.32	5.6	1.2	1.63	3.31	18	19	5.38	64	6.6	1	0	3.86858			0
153231	62	1	4	169.5	74.7	26	123	73	5.07	91.26	171.884	4.14	1.94	1.1	2.42	30.9	26.8	5.13	73.3	6.6	1	0	4.09035			0
224840	41	1	5	164	70	26	142	84	5.06	91.08	79.74	4.3	0.9	1.11	2.7	37	21	4.12	89	6.6	1	0	4.05202			0
497593	59	1	9	154.5	67	28.1	140	88	5.06	91.08	180.744	5.55	2.04	1.05	3.3	26.5		4.6	71.5	6.6	1	0	2.09172			0
501662	33	2	5	161	74	28.5	124	83	5.06	91.08	194.92	4.8	2.2	1.32	2.96	26		5.22	58	6.6	1	0	3.06366			0
346565	61	2	5	160	67	26.2	153	100	5.03	90.54	79.74	5	0.9	1.58	2.43	15	19	6.04	56	6.6	1	0	3.87132			0
340418	71	1	5	165	76	27.9	106	62	5.02	90.36	221.5	4.81	2.5	1.53	3.05	22	21	7.23	96	6.6	1	0	2.01232	3	3	0
524156	47	2	7	159.1	65	25.7	137	95	5	90	111.636	5.03	1.26	1.27	2.72	38		5.3	52.2	6.6	1	0	4.15606			0
659039	62	2	5	162	67	25.5	134	73	5	90	79.74	6.1	0.9	1.65	3.54	19	28	5.9	69	6.6	1	0	3.86037			0
225384	58	2	5	157	58	23.5	115	70	4.99	89.82	124.04	4	1.4	1.5	2.17	32	33	4.69	70	6.6	1	0	3.86858			0
647791	58	1	9	164	62.1	23.1	146	87	4.98	89.64	196.692	4	2.22	1.2	2.04	19.7	23.8	7.99	138.2	6.6	1	0	3.94798	2	2	1
192634	75	2	5	147	60	27.8	147	77	4.97	89.46	53.16	4.8	0.6	1.43	2.69	20		6.72	72	6.6	1	0	3.41684			0
326015	72	1	3	181	91	27.8	145	93	4.97	89.46	155.936	4.77	1.76	1.16	2.79	42		7.34	77.4	6.6	1	0	4.92539	3	3	0
534772	63	1	5	164	69	25.7	161	96	4.96	89.28	194.92	4.5	2.2	1.55	2.44	23	26	4.74	90	6.6	1	0	3.86858			0
618401	36	1	2	165	62	22.8	116	74	4.95	89.1	120.496	4.71	1.36	1.43	2.83	48.4		5.03	73.6	6.6	1	0	3.96441	1	3	0
34700	64	2	5	161	67	25.8	155	88	4.94	88.92	221.5	4.5	2.5	1.55	2.31	32	30	5.4	59	6.6	1	0	3.86037			0
214138	53	1	5	176	74	23.9	147	107	4.94	88.92	79.74	4.9	0.9	1.76	2.52	29	28	4.42	82	6.6	1	0	4.16701			0
526072	33	1	7	178.5	88	27.6	122	77	4.9	88.2	258.712	6.92	2.92	1.03	4.77	124		5	72.4	6.6	1	0	4.19165			0
672367	45	1	2	177	70	22.3	113	74	4.9	88.2	77.082	4.38	0.87	1.2	2.71	18.9	23.4	5.06	84.6	6.6	1	0	4.42163			0
120859	57	1	2	175	82	26.8	147	96	4.89	88.02	125.812	4.03	1.42	1.47	2	75.8	43.1	3.46	65.8	6.6	1	0	4.01095			0
216730	33	1	5	170	124	42.9	117	61	4.88	87.84	203.78	2.9	2.3	0.82	1.44	22	24			6.6	1	0	2.96509			0
637372	61	1	9	162.9	64.5	24.3	156	93	4.87	87.66	116.066	4.98	1.31	1.05	3.24	25.8		5.78	83.2	6.6	1	0	3.98905			0
11051	49	1	5	170	68.5	23.7	128	72	4.85	87.3	53.16	4.3	0.6	1.53	2.35	25		5.14	67	6.6	1	0	3.83847			0
549566	66	1	5	173	77	25.7	128	73	4.85	87.3	141.76	5.1	1.6	1.65	3.09	18	23	4	93	6.6	1	0	4.11773			0
206139	61	1	2	162	72	27.4	132	84	4.84	87.12	159.48	6.04	1.8	1.27	4.02	32.2		4.62	67.3	6.6	1	0	2.36277			0
611905	66	1	3	175.5	83.5	27.1	128	80	4.84	87.12	230.36	4.81	2.6	1.19	2.41	24.4		4.02	72	6.6	1	0	4.90623	1	3	0
274576	58	2	5	150	42	18.7	181	80	4.83	86.94	168.34	3.5	1.9	0.99	2.17	28	32	4.02	62	6.6	1	0	3.7974			0
313760	64	1	5	176	66	21.3	119	69	4.82	86.76	168.34	5.2	1.9	1.56	2.78	23	26	4.82	82	6.6	1	0	3.86858			0
616869	45	1	7	175	84.5	27.6	126	97	4.8	86.4	881.57	5.26	9.95	0.76	1.41	34		6	91.4	6.6	1	0	4.44627			0
522302	55	1	4	170	66	22.8	157	107	4.77	85.86	96.574	5.52	1.09	1.44	3.23	22.5		5.28	68.6	6.6	1	0	3.64682			0
482118	51	1	2	185	108	31.6	131	83	4.76	85.68	329.592	6.23	3.72	1.11	3.53	52.4		5.69	62.7	6.6	1	0	4.06845			0
491330	54	2	2	153	69	29.5	137	94	4.73	85.14	217.956	5.62	2.46	1.37	3.22	73.9		4.24	72.2	6.6	1	0	5.16085			0
186482	63	1	5	166	72	26.1	140	94	4.72	84.96	141.76	3.8	1.6	1.47	2	13	21	4.25	71	6.6	1	0	3.8768			0
409987	77	2	5	155	48	20	169	83	4.72	84.96	62.02	4.6	0.7	1.51	2.12	9	21	4.96	79	6.6	1	0	3.89049			0
345432	57	1	2	168	79	28	119	90	4.71	84.78	108.978	4.83	1.23	1.08	2.97	32.1		5.61	67.2	6.6	1	0	4.07392	1	1	0
275462	56	1	3	166.5	71	25.6	137	80	4.66	83.88	169.226	6.25	1.91	1.12	4.45	34		5.27	85.4	6.6	1	0	3.88227			0
507794	42	1	5	166.5	83.5	30.1	103	83	4.64	83.52	197.578	5.11	2.23	1.05	2.98	47		5.33	65	6.6	1	0	4.87064	1	3	1
149814	87	1	5	163	75	28.2	147	63	4.61	82.98	88.6	5.3	1	1.46	3.36	17	25		94	6.6	1	0	2.92402			0
461719	53	1	2	188	93	26.3	129	79	4.58	82.44	170.112	5.66	1.92	0.9	3.54	26.5	22.7	3.7	86.9	6.6	1	0	4.9473			0
373408	77	2	5	142	49	24.3	163	118	4.57	82.26	70.88	5.4	0.8	1.62	2.97	15	30	4.45	52	6.6	1	0	3.86037			0
611898	68	1	5	167	70	25.1	171	93	4.53	81.54	150.62	4.1	1.7	1.1	3.01	21	25	6.18	103	6.6	1	0	3.7755			0
273370	57	1	3	178.5	71.5	22.4	147	85	4.46	80.28	124.04	4.46	1.4	1.17	2.76	22.9	22.7	5.68	74.6	6.6	1	0	4.05476			0
198337	49	1	5	171	76	26	120	86	4.44	79.92	194.92	4.4	2.2	1.63	2.14	37		4.96	85	6.6	1	0	3.07734			0
585914	77	1	5	174	82	27.1	116	72	4.39	79.02	62.02	4.1	0.7	1.5	2.14	20	25	4.56	63	6.6	1	0	3.86311			0
307756	49	2	5	149	50	22.5	133	94	4.26	76.68	221.5	5.8	2.5	1.41	3.5	25	25	2.85	49	6.6	1	0	3.04997	3	3	0
31417	59	1	5	176	79.8	25.8	105	82	4.22	75.96	194.92	4.6	2.2	1.22	2.9	18	18	6.03	89	6.6	1	0	2.46407			0
480902	34	1	4	178.5	66.7	20.9	96	67	4.09	73.62	74.424	4.51	0.84	1.01	2.46	47.4		5.86	86.8	6.6	1	0	4.11773	3	3	0
450399	39	1	2	177	88	28.1	119	83	3.73	67.14	249.852	4.18	2.82	1.14	2.15	38		3.57	58.8	6.6	1	0	5.06229			0
177920	41	2	4	159	60.3	23.9	105	69	5.45	98.1	124.926	3.34	1.41	1.52	1.44	12.7	15.5	6.77	57.7	6.59	1	0	4.2601			0
553458	49	1	4	170	66	22.8	150	105	4.51	81.18	71.766	4.02	0.81	0.87	2.79	16			67	6.59	1	0	3.0883			0
556358	41	1	8	169.3	86.6	30.2	120	71	5.5	99	338.452	4.87	3.82	1.16	2.69	51.8	25.5	6.2	68.9	6.58	1	0	2.95962	1	2	0
427847	49	1	6	182	81	24.5	103	66	5.12	92.16	203.78	6.1	2.3	1.72	3.46	20.2		5.6	80.9	6.58	1	0	2.38193			0
545274	33	1	5	183	68	20.3	112	72	4.99	89.82	81.512	4.78	0.92	1.07	3.04	15	19	5.05	87	6.58	1	0	2.47228			0
512069	87	1	3	160.5	62.5	24.3	179	95	4.56	82.08	117.838	4.78	1.33	0.99	2.82	17.2		5.71	92.6	6.58	1	0	3.06366	3	3	0
318781	42	1	9	166.5	73.2	26.4	139	93	4.33	77.94	150.62	4.98	1.7	1.04	3.15	78.1		3.96	60.7	6.58	1	0	4.77481	1	3	0
539699	65	2	3	155	66.4	27.6	110	76	5.2	93.6	92.144	3.82	1.04	1	2.21	34		5.74	72	6.57	1	0	2.56537	3	3	0
610696	35	1	8	172	68	23	112	77	5.1	91.8	143.532	5.11	1.62	0.82	2.91	17		5	90.2	6.57	1	0	5.03491	1	3	0
590174	56	1	5	162	65	24.8	160	88	4.96	89.28	168.34	3.8	1.9	1.22	2.23	18	24	7.88	75	6.57	1	0	2.01506			0
432810	73	1	2	168	80	28.3	116	89	4.42	79.56	191.376	4.02	2.16	0.89	2.44	33.9		6.05	81.1	6.57	1	0	2.97057			0
50726	64	1	2	163	68	25.6	137	104	4.41	79.38	178.972	4.18	2.02	0.83	2.31	22		5.5	81.6	6.57	1	0	2.99247			0
53214	43	1	12	161	69.8	26.9	120	67	5.56	100.08	132.9	6.31	1.5	1.37	4.15	48.4	29.6	2.87	79	6.56	1	0	2.65572			0
236463	39	2	3	156.5	51	20.8	121	73	5.03	90.54	103.662	2.44	1.17	0.65	1.19	38.1		3.51	113	6.56	1	0	2.56537	3	3	0
410975	37	1	3	178	71.5	22.6	133	87	4.84	87.12	71.766	3.75	0.81	1.57	1.9	20	24	6.24	78.3	6.56	1	0	5.00205	3	2	0
101754	55	1	9	178	92.2	29.1	107	73	5.3	95.4	309.214	4.7	3.49	1.14	2.35	47.3	30.3	8.9	75	6.55	1	0	2.02601			0
337854	54	1	3	166.5	71	25.61	139	80	5.17	93.06	95.688	5.11	1.08	1.27	3.08	84.1		5.7	98.5	6.55	1	0	2.01232	2	3	0
253403	44	1	7	166.5	81	29.2	133	92	5.1	91.8	355.286	4.7	4.01	1.4	2.45	44.5		3.3	78.3	6.55	1	0	2.16838			0
342969	33	1	2	178	95	30	111	75	4.82	86.76	248.08	7.25	2.8	1.3	4.42	31.3		5.08	98.4	6.55	1	0	2.16838			0
631047	40	1	3	175	78	25.5	113	72	4.81	86.58	209.982	5.59	2.37	1.05	3.27	31.6		3.32	73.9	6.55	1	0	3.01985	1	3	1
150618	34	1	2	164	54	20.1	115	80	4.61	82.98	69.108	4.22	0.78	1.58	2.38	27.9	28.4	7.14	84.9	6.55	1	0	3.41958	3	3	0
73096	35	1	5	186	121	35	136	64	5.58	100.44	141.76	4	1.6	1.14	2.7	49	28	3.74	86	6.54	1	0	4.29843	1	3	0
562461	42	1	4	169	95	33.3	130	90	5.52	99.36	539.574	3.88	6.09	0.8	1.34	56.4		4.09	100.3	6.54	1	0	2.97878	3	3	0
420186	43	2	5	153	65	27.8	120	61	5.29	95.22	44.3	3.9	0.5	1.24	2.43	16	19	5.34	50	6.54	1	0	2.03149			0
201097	64	1	7	167	73	26.2	114	70	5.1	91.8	77.968	4.79	0.88	1.52	2.8	19.5		5.1	88.6	6.54	1	0	3.02533			0
120806	33	1	4	186.5	94.2	27.1	128	76	5.07	91.26	70.88	3.55	0.8	1.25	1.95	20.2		4.81	92.4	6.54	1	0	2.95414			0
291255	50	2	7	166	52.5	19.05	114	65	4.9	88.2	48.73	4.47	0.55	1.81	2.26	15		4.9	55.4	6.54	1	0	4.95825			0
414720	50	1	4	183	88	26.3	137	81	5.54	99.72	176.314	6.73	1.99	0.91	5.13	34.2	29.2	4.15	60.9	6.53	1	0	2.33265			0
154583	45	2	8	162	70.5	26.9	115	84	5.5	99	118.724	4.47	1.34	1.21	2.46	11.9		4.7	71.4	6.53	1	0	2.70226	3	3	0
650580	64	1	2	170	65	22.5	156	101	5.39	97.02	394.27	4.58	4.45	0.83	1.82	23.7		5.22	69.8	6.53	1	0	5.03765	3	3	0
176007	46	1	9	163.5	76.7	28.69	131	82	5.2	93.6	117.838	5.1	1.33	1.32	3.1	40.5		6.02	79.3	6.53	1	0	5.52498			0
454714	66	1	7	167	73	26.2	156	89	5.1	91.8	38.098	3.17	0.43	1.32	1.51	13		6.6	88	6.53	1	0	4.84873			0
383952	46	2	3	166.5	65	23.4	128	94	4.72	84.96	114.294	4.65	1.29	1.2	2.96	19.8		3.25	47.7	6.53	1	0	2.97331	3	3	1
264583	66	2	4	164	74	27.5	144	86	5.59	100.62	179.858	6.52	2.03	0.94	3.75	18		5.67	69.8	6.52	1	0	4.06297			0
483455	37	2	3	155.5	58.5	24.2	94	63	5.53	99.54	118.724	4.51	1.34	1.33	2.58	45		4.4	59	6.52	1	0	2.01506	3	3	0
491612	58	1	8	162	63.5	24.2	103	76	5.5	99	174.542	5.96	1.97	1.97	3.12	14.8	27.7	5.8	70.9	6.52	1	0	2.0835	3	3	0
487206	52	2	4	172.5	55.5	18.7	111	67	5.18	93.24	72.652	5.89	0.82	2.49	3.32	11.4	19.5	9.53	51.3	6.52	1	0	2.14921			0
236677	45	1	3	180.5	84.5	25.9	132	88	4.83	86.94	466.036	5.32	5.26	0.97	2.34	96.6		5.01	87.9	6.52	1	0	3.14305	3	3	0
329629	46	1	2	181	77	23.5	158	114	4.22	75.96	520.968	4.05	5.88	1.04	1.08	55.6		5.82	69.4	6.52	1	0	3.08556			0
219900	33	1	3	177.5	77	24.44	104	66	5.31	95.58	333.136	3.96	3.76	0.87	1.77	38.7		6.06	114.7	6.51	1	0	2.01232	3	3	0
651862	53	1	9	162	71.1	27.1	133	70	5.29	95.22	392.498	6.49	4.43	1.13	3.4	42.5	30.5	4.2	89.1	6.51	1	0	3.94798	1	3	1
177326	31	2	16	159.7	47.5	18.6	118	78	5.28	95.04	60.248	3.04	0.68	1.54	1.84	10.4		3.69	58.7	6.51	1	0	2.07529	3	3	1
447441	60	1	2	174	67	22.1	117	68	4.78	86.04	119.61	5.1	1.35	1.11	2.75	15.3		5.27	74.5	6.51	1	0	4.1232			0
59580	72	1	2	159	63	24.9	143	92	3.29	59.22	123.154	4.54	1.39	1.03	2.53	23.7		6.95	122	6.51	1	0	2.51335	3	3	0
276621	44	1	5	181	78	23.8	122	75	5.59	100.62	212.64	5.9	2.4	1.41	3.37	27	18	4.56	87	6.5	1	0	2.03149			0
92099	49	2	2	157	69	28	155	78	5.58	100.44	369.462	5.25	4.17	0.84	2.55	45.7	36	4.65	51.3	6.5	1	0	3.95072			0
253212	44	1	2	171	87	29.8	141	88	5.58	100.44	104.548	4.95	1.18	0.92	3.01	46.3		4.13	83.6	6.5	1	0	4.94182			0
313565	33	1	3	176.5	113	36.3	140	85	5.58	100.44	201.122	4.19	2.27	1.06	2.65	31.1	22.7	3.88	89.5	6.5	1	0	4.1013	3	3	0
371656	46	1	5	175	65	21.2	131	82	5.58	100.44	97.46	5.6	1.1	1.51	3.2	10		4.31	86	6.5	1	0	3.12115			0
377464	76	2	5	150	56	24.9	148	71	5.58	100.44	79.74	5.6	0.9	1.62	3.16	15	20	5.63	51	6.5	1	0	3.06092			0
528321	54	1	2	173	78	26.1	108	70	5.58	100.44	99.232	4.32	1.12	1.4	2.37	52.4		5.42	71.1	6.5	1	0	4.40794			0
355438	40	1	2	171	79	27	143	84	5.57	100.26	54.046	4.78	0.61	1.45	2.91	42.9	24.7	6.14	77.9	6.5	1	0	2.17385			0
552283	41	1	3	177	72.5	23.1	125	72	5.57	100.26	108.978	5.17	1.23	1.27	3.31	35		3.23	75.2	6.5	1	0	2.02875	3	3	0
126790	55	1	5	175.5	80.9	26.3	103	67	5.56	100.08	389.84	7.1	4.4	1.49	3.38	31	30	5.13	104	6.5	1	0	2.03422			0
603948	60	1	5	173	68	22.7	121	69	5.55	99.9	91.258	4.26	1.03	0.98	2.59	22	25	6.08	70	6.5	1	0	4.92539			0
646361	50	1	5	173	70	23.4	131	80	5.55	99.9	691.08	5.3	7.8	1.47	3.23	28	28	4.59	62	6.5	1	0	4.03833			0
480848	72	2	5	166	60	21.8	128	64	5.53	99.54	248.08	6.3	2.8	1.66	3.4	12	17	6.11	76	6.5	1	0	3.84942			0
175907	57	2	5	158	75	30	138	88	5.52	99.36	141.76	6.3	1.6	1.37	4.72	19		4.89	45	6.5	1	0	3.16222			0
386737	62	1	5	167	73	26.2	130	71	5.52	99.36	62.02	4.7	0.7	1.53	2.45	24		6.52	74	6.5	1	0	3.86037			0
540789	52	1	5	173	68	22.6	111	70	5.52	99.36	132.9	5	1.5	1.44	2.99	17	17	3.95	104	6.5	1	0	3.49897			0
177141	50	1	5	173	86	28.7	181	97	5.51	99.18	256.94	4.8	2.9	1.76	2.3	50		4.53	75	6.5	1	0	3.86037			0
58278	38	2	5	162	80	30.5	129	77	5.5	99	79.74	4.5	0.9	1.31	2.82	84		4.34	48	6.5	1	0	3.9206			0
104864	60	1	7	161.5	63	24.2	134	80	5.5	99	149.734	4.49	1.69	0.93	2.24	17		4.4	60.1	6.5	1	0	4.04107			0
187050	38	1	5	172	83	28.1	111	67	5.5	99	248.08	4.7	2.8	1.35	2.6	36	24	4.02	81	6.5	1	0	2.02875			0
190120	44	2	2	166	76	27.6	122	83	5.5	99	211.754	6.26	2.39	1.02	4.31	32.5		3.68	50	6.5	1	0	3.89322			0
244119	58	1	2	173	65	21.7	102	78	5.5	99	339.338	4.17	3.83	1.1	1.73	12.3	15.6	4.7	85.4	6.5	1	0	2.03422			0
213	70	1	3	178.5	78.5	24.6	168	97	5.49	98.82	138.216	5.32	1.56	1.16	3.26	26		6.49	98.5	6.5	1	0	4.92539	3	3	0
33152	60	1	5	168.5	64.5	22.7	144	83	5.49	98.82	89.486	6.82	1.01	1.26	3.34	11	21	5.14	69	6.5	1	0	4.89802			0
111251	60	2	9	157.7	61.1	24.6	123	65	5.49	98.82	221.5	7.08	2.5	1.32	4.14	18.9		6.09	63.6	6.5	1	0	2.04244			0
125878	75	2	2	164	67	24.9	175	98	5.49	98.82	80.626	3.99	0.91	1.14	2.52	13.2		3.89	76.3	6.5	1	0	2.11636			0
582497	54	1	13	176	73	23.6	134	76	5.49	98.82	322.504	3.58	3.64	0.54	1.45	46.7		5.72	75.6	6.5	1	0	2.04517	2	3	0
355167	67	2	12	155	61.2	25.5	142	94	5.48	98.64	368.576	4.56	4.16	0.84	1.6	18.1		5.94	59.9	6.5	1	0	3.38946			0
574433	69	2	5	152	45	19.5	136	72	5.48	98.64	115.18	6.5	1.3	1.82	4	18	21	4.64	75	6.5	1	0	2.88569			0
678917	34	1	3	179	92.5	28.9	136	71	5.48	98.64	148.848	4.41	1.68	0.84	2.54	49.3		6.34	89.8	6.5	1	0	3.0089	3	3	1
614221	61	2	9	152.5	87.3	37.5	175	95	5.45	98.1	119.61	5.43	1.35	1.34	3.36	31.7	27.3	6.07	57.5	6.5	1	0	3.94251			0
329725	78	1	5	163	70	26.3	138	75	5.44	97.92	35.44	3.9	0.4	0.83	2.56	21	28	5.98	129	6.5	1	0	3.77823			0
613244	38	1	5	180	74	22.8	123	71	5.44	97.92	212.64	5	2.4	1.5	2.98	23		6.06	87	6.5	1	0	3.5948			0
359155	55	2	5	156	53	21.8	122	73	5.43	97.74	256.94	4.9	2.9	1.25	2.64	17	21	3.46	69	6.5	1	0	3.79192			0
75974	49	1	13	176	80	25.8	113	64	5.42	97.56	293.266	6.64	3.31	1.19	4.04	28.9	26.1	7.38	93	6.5	1	0	2.79808	3	3	0
392278	53	1	5	173	77	25.7	153	95	5.42	97.56	274.66	5.5	3.1	1.31	3.28	44	28	6.23	92	6.5	1	0	2.09172			0
668674	63	1	5	163	65	24.5	160	94	5.42	97.56	79.74	5.16	0.9	1.33	3	16	19	5.76	94	6.5	1	0	4.88159			0
297677	50	2	2	155.6	58.3	24.1	159	97	5.41	97.38	71.766	4.79	0.81	1.41	2.95	29.1		4.5	50.5	6.5	1	0	2.01506			0
508615	41	1	14	163.5	64.1	24	105	72	5.41	97.38	38.984	4.34	0.44	1.27	2.82	21.2	18.6	5.63	68.7	6.5	1	0	2.04244			0
94755	61	1	11	166	68.9	25	145	90	5.4	97.2	49.616	4.19	0.56	1.02	2.96	16.3		4.3	108.9	6.5	1	0	2.07255			0
158446	29	1	7	182.5	91.5	27.47	141	72	5.4	97.2	233.018	4.82	2.63	1.13	2.25	119		5.9	87	6.5	1	0	4.05749			0
219994	48	2	7	149.8	52.6	23.44	123	74	5.4	97.2	159.48	5.08	1.8	1.18	2.74	28		4.5	56.3	6.5	1	0	4.17248			0
372430	61	2	5	158	58	23.2	150	84	5.4	97.2	132.9	6.3	1.5	1.39	3.54	15	18		60	6.5	1	0	2.91581			0
409791	80	1	7	159	58	22.94	169	84	5.4	97.2	189.604	6.97	2.14	1.24	4.18	17		14.5	210.2	6.5	1	0	4.07666			0
597712	45	2	7	164	64.6	24	111	79	5.4	97.2	39.87	4.12	0.45	1.31	2.12	41	30	6.4	72.3	6.5	1	0	3.20055			0
451792	32	2	12	165	70.4	25.9	122	63	5.39	97.02	87.714	4.26	0.99	1.35	2.54	17.2		3.84	61.4	6.5	1	0	2.45038			0
6891	63	1	5	175	91	29.7	149	80	5.37	96.66	79.74	4.4	0.9	1.53	2.45	28	29	4.21	71	6.5	1	0	3.8768			0
263695	59	1	5	173	72	24.1	114	70	5.37	96.66	97.46	6.5	1.1	1.66	3.47	14		4.16	110	6.5	1	0	3.86037			0
653725	41	1	5	169	76	26.6	128	73	5.37	96.66	88.6	5.2	1	1.23	3.15	45		5.67	87	6.5	1	0	3.20602	1	2	0
106196	59	1	5	160	64	25	103	73	5.36	96.48	753.1	4.5	8.5	1.3	2.84	29	17	4.19	89	6.5	1	0	2.95414			0
128043	41	2	5	159	59	23.3	114	76	5.36	96.48	53.16	3.6	0.6	1.56	1.83	28	27	3.56	40	6.5	1	0	3.16496			0
592633	60	1	5	170	64.9	22.5	156	77	5.36	96.48	177.2	5.8	2	1.96	2.77	16	23	3.05	69	6.5	1	0	4.84873			0
673735	68	2	5	153	49.9	21.3	134	79	5.36	96.48	71.766	6.74	0.81	1.92	3.73	28		6.48	55	6.5	1	0	4.94182			0
382630	69	2	14	152.5	56.2	24.2	123	71	5.35	96.3	207.324	6.14	2.34	1.41	4.05	14.7		5.05	53.8	6.5	1	0	2.03149			0
487037	60	1	5	166	64	23.2	131	83	5.35	96.3	70.88	4.1	0.8	1.28	2.29	37		4.11	84	6.5	1	0	2.84463			0
32259	58	2	4	156.5	70	28.6	114	66	5.33	95.94	111.636	7.14	1.26	1.26	4.6	35.3		5.47	51.3	6.5	1	0	4.00274			0
66371	51	2	5	158	65	26	141	92	5.33	95.94	62.02	3.74	0.7	1.67	1.77	12	14	2.99	46	6.5	1	0	4.79124			0
415441	64	2	5	160	63	24.6	137	71	5.33	95.94	62.02	4.7	0.7	1.49	2.08	17	25	4.36	61	6.5	1	0	3.87132			0
542219	34	1	5	186	87	25.1	107	78	5.33	95.94	265.8	4.5	3	1.43	2.6	21	18	5.64	95	6.5	1	0	4.1013			0
224854	57	2	5	166	75	27.2	141	100	5.32	95.76	62.02	3.5	0.7	1.42	1.85	16	18	6.58	104	6.5	1	0	3.87406			0
296628	53	1	2	168	67	23.7	107	69	5.32	95.76	97.46	4.25	1.1	1.13	2.35	25	23.2	3.06	75.4	6.5	1	0	2.91307			0
341733	83	1	5	171	83	28.4	153	85	5.32	95.76	132.9	4.7	1.5	1.43	2.46	19	30	7.45	99	6.5	1	0	3.09103			0
369997	48	1	10	172	76.5	25.9	107	69	5.32	95.76	108.978	4.26	1.23	1.61	2.6	18		5.6	62	6.5	1	0	3.00342	3	3	0
626544	47	1	5	173	85	28.4	111	75	5.32	95.76	115.18	3.9	1.3	1.57	1.79	26		5.15	68	6.5	1	0	4.06845			0
355211	45	1	5	168	70	24.8	113	78	5.31	95.58	177.2	5.4	2	1.37	3.68	39		5.85	104	6.5	1	0	2.86927			0
379506	68	1	5	161	58	22.4	142	96	5.31	95.58	62.02	3.7	0.7	1.69	1.93	14		2.77	65	6.5	1	0	3.01711			0
62142	66	1	4	170.5	58.9	20.3	113	53	5.3	95.4	110.75	4.4	1.25	1.49	2.29	21.5		6.12	79.6	6.5	1	0	4.33128			0
113204	52	1	5	163	64	24.1	137	84	5.3	95.4	132.014	4.03	1.49	1.14	2.34	35	22	7.5	84	6.5	1	0	2.04791			0
192596	38	2	5	160	55	21.5	103	71	5.3	95.4	71.766	5.82	0.81	1.93	3.55	12	17	4	81	6.5	1	0	2.10541			0
7925	64	1	5	176	72	23.2	111	72	5.29	95.22	70.88	2.8	0.8	1.03	1.38	9	14	4.15	84	6.5	1	0	2.85832			0
366765	58	2	5	149	57	25.7	128	77	5.29	95.22	106.32	5.6	1.2	1.6	3.1	13	23	4.01	51	6.5	1	0	3.86037			0
518081	62	1	2	170	66	22.8	121	77	5.29	95.22	53.16	4.61	0.6	1.19	2.78	13.2	19.5	4.39	80.6	6.5	1	0	5.03491			0
372275	67	2	2	156	80	32.9	159	97	5.27	94.86	134.672	4.22	1.52	1.72	2.5	18.4		4.15	45.9	6.5	1	0	3.11841			0
454590	58	2	5	159.5	61.6	24.2	111	82	5.27	94.86	124.04	4.2	1.4	1.33	2.5	20	24	5.86	98	6.5	1	0	3.43053	3	3	0
661256	52	1	12	178.5	94.1	29.5	144	90	5.27	94.86	157.708	5.24	1.78	1.31	3.15	29.5		4.19	82	6.5	1	0	2.09446			0
55949	55	2	2	161	64	24.7	130	89	5.26	94.68	96.574	6.2	1.09	1.89	3.51	14.6		6.92	50.4	6.5	1	0	2.68036			0
296295	28	1	5	177	89	28.4	132	75	5.26	94.68	62.02	3.6	0.7	1.05	2.28	26		4.61	76	6.5	1	0	4.11773			0
189821	59	1	4	172.5	64.5	21.7	142	78	5.25	94.5	108.092	4.49	1.22	0.86	3.21	15.2		3.74	58	6.5	1	0	3.96715			0
430567	63	1	5	174	72.2	23.8	138	78	5.25	94.5	177.2	4.8	2	1.3	3.02	17	28	6.15	96	6.5	1	0	3.75359			0
446541	63	2	5	164	64	23.8	97	72	5.23	94.14	168.34	5.8	1.9	1.52	3.36	25	30	4	78	6.5	1	0	2.89938			0
650078	64	2	5	154	70	29.5	112	75	5.23	94.14	150.62	6.2	1.7	1.65	3.48	9	10	4.31	67	6.5	1	0	3.8768			0
73261	46	1	5	173	87	29.1	112	86	5.22	93.96	354.4	4.5	4	1.24	2.52	55		5.81	81	6.5	1	0	3.0527			0
204826	85	1	3	167	69	24.7	156	68	5.22	93.96	123.154	5	1.39	1.07	2.98	23		6.32	73.5	6.5	1	0	4.92539	1	3	0
149728	62	1	4	169	81.8	28.6	148	88	5.21	93.78	199.35	6.68	2.25	1.29	4.26	69.3		3.91	56	6.5	1	0	5.07598			0
523285	54	1	5	154	39	16.4	152	96	5.21	93.78	62.02	6.2	0.7	1.93	4.03	8	19	4.85	68	6.5	1	0	2.93771			0
214781	60	2	7	151.8	48.8	21.2	120	71	5.2	93.6	50.502	4.48	0.57	1.55	2.63	11		5.95	57.2	6.5	1	0	3.02806			0
259569	58	1	5	164	77	28.6	174	94	5.19	93.42	203.78	3.7	2.3	1.09	2.19	33	29	3.18	87	6.5	1	0	2.94045			0
538515	56	2	5	157	62	25.2	117	68	5.19	93.42	62.02	4.1	0.7	1.62	2.28	17	21	5.85	62	6.5	1	0	3.90965	3	3	0
376846	56	1	2	179	70	21.8	102	74	5.17	93.06	272.888	6.87	3.08	1.17	4.2	39	27.2	4.71	86.8	6.5	1	0	4.55578			0
462528	59	1	2	167	77	27.6	133	84	5.17	93.06	135.558	5.59	1.53	0.62	3.37	108.7	65.3	6.35	95.1	6.5	1	0	3.77002			0
618673	63	2	3	145	55.5	26.4	122	71	5.16	92.88	212.64	4.94	2.4	1.07	2.8	19.3		5.33	62.1	6.5	1	0	5.05955			0
399792	60	1	5	174	72	23.8	113	73	5.14	92.52	70.88	4.5	0.8	1.36	2.52	14	19	4.84	82	6.5	1	0	4.00548			0
626718	43	1	3	178	86	27.1	105	58	5.13	92.34	300.354	5	3.39	1.08	2.6	39.9	30	4.66	67.4	6.5	1	0	4.91718	1	3	0
327251	44	1	2	169	69	24.2	123	84	5.12	92.16	69.108	4.4	0.78	0.97	2.4	17.8		3.4	105.8	6.5	1	0	3.27721	2	3	0
593733	47	1	5	179	80	25	127	77	5.12	92.16	274.66	5.4	3.1	1.36	3.01	40	26	4.84	91	6.5	1	0	3.17864	3	2	0
447068	54	1	5	169	63	22.1	131	76	5.1	91.8	230.36	6.1	2.6	1.5	4.19	39	37	3.03	73	6.5	1	0	3.77002			0
547969	48	1	5	176	71	22.9	134	95	5.1	91.8	170.112	5.38	1.92	1.77	3.14	42	23	5.9	65	6.5	1	0	2.05065			0
515891	53	1	2	180	100	30.9	131	88	5.09	91.62	155.936	3.82	1.76	1.02	2.12	24.7	23.6	3.54	70	6.5	1	0	4.19713			0
543732	56	1	5	174	78	25.8	110	81	5.09	91.62	256.94	5.4	2.9	1.79	2.18	54		3.05	72	6.5	1	0	4.89254			0
672019	41	1	9	182	86.4	26.1	115	74	5.09	91.62	59.362	3.86	0.67	1.31	2.09	16.3	16.9	6.17	81.3	6.5	1	0	5.03765			0
119260	63	1	2	163	83	31.2	124	85	5.08	91.44	448.316	4.36	5.06	0.72	2	29.8		4.34	77.7	6.5	1	0	4.76386			0
192825	59	1	9	161.7	66.5	25.4	109	74	5.08	91.44	151.506	3.86	1.71	0.95	2.16	32.7		5.17	74	6.5	1	0	3.35113	1	3	0
138419	59	2	5	150	59	26.2	122	84	5.07	91.26	159.48	5.1	1.8	1.59	2.82	16	24	5.66	58	6.5	1	0	3.86585			0
393558	61	1	2	170	70	24.2	141	89	5.05	90.9	77.082	5.42	0.87	1.04	2.99	22.8		8.64	85.2	6.5	1	0	4.08214			0
369768	67	1	5	160	65	25.3	131	75	5.03	90.54	97.46	6.4	1.1	1.57	4.29	32	35	5.39	77	6.5	1	0	3.02259			0
486211	56	1	2	175	96	31.3	152	117	5.02	90.36	234.79	4.4	2.65	0.78	2.77	48.9	30	4.31	66.1	6.5	1	0	2.94867			0
636818	47	1	5	171.5	71.1	24.2	122	71	5.02	90.36	97.46	4.3	1.1	1.39	2.55	10	16	5.64	92	6.5	1	0	2.00958	3	2	0
429841	44	1	2	176	87	28.1	123	84	5.01	90.18	325.162	6.92	3.67	1.14	3.99	40.1		4.37	84.6	6.5	1	0	5.36619			0
680937	51	2	5	152.5	56.7	24.4	153	100	5.01	90.18	62.906	5.14	0.71	1.45	3.13	10	20	4.46	63	6.5	1	0	4.89802			0
481181	79	1	5	170	63	21.8	130	62	5	90	183.402	4.88	2.07	1.35	2.77	14	15	5.3	114	6.5	1	0	2.08898			0
298298	63	2	5	152	69	29.9	158	80	4.99	89.82	168.34	6.2	1.9	1.62	3.32	23	30	3.66	52	6.5	1	0	3.86585			0
591517	46	2	5	164	90	33.5	113	77	4.99	89.82	159.48	5.2	1.8	1.48	3.1	15	25	5.78	51	6.5	1	0	4.17522			0
89546	61	2	2	150	57	25.3	144	84	4.98	89.64	328.706	7.49	3.71	1.25	3.87	33.2		3.02	53.3	6.5	1	0	3.32649	3	3	0
326480	54	1	9	165.1	70.5	25.9	137	84	4.98	89.64	90.372	4.72	1.02	1.07	2.62	37.2		6.3	74.4	6.5	1	0	4.9473	1	3	0
150096	45	2	3	159	58.5	23.1	91	55	4.97	89.46	204.666	4.12	2.31	1.21	2.82	50.7	24	3.36	49.3	6.5	1	0	4.06023	3	3	1
156770	33	1	4	191	106.7	29.2	117	68	4.95	89.1	71.766	4.93	0.81	1.04	3.5	103.2		5.46	70.2	6.5	1	0	3.87406			0
255598	58	1	5	160	69	27	146	86	4.95	89.1	212.64	5.95	2.4	1.95	2.75	14	16	3.55	66	6.5	1	0	4.10404			0
218251	63	2	5	156	54	22.2	119	75	4.94	88.92	79.74	6	0.9	1.62	3.38	14	23	4.54	64	6.5	1	0	3.86311			0
52701	64	2	5	158	54	21.6	137	82	4.93	88.74	106.32	4.9	1.2	1.55	2.8	17	26	3.98	56	6.5	1	0	3.87132			0
437371	36	1	2	169	76	26.6	127	90	4.93	88.74	163.91	5.59	1.85	0.85	3.89	113.4				6.5	1	0	2.06434			0
84828	57	1	5	161	50	19.3	198	113	4.88	87.84	97.46	5.54	1.1	2.07	2.63	18	27	4.1	70	6.5	1	0	4.06571			0
646587	63	1	5	173.5	72.5	24.1	123	84	4.88	87.84	69.994	6.36	0.79	0.97	3.99	18	22	5.68	85	6.5	1	0	4.87885			0
227087	60	2	5	159	58	22.9	146	82	4.87	87.66	168.34	6.7	1.9	1.71	3.84	20	22	5.89	71	6.5	1	0	3.85763			0
27345	44	1	5	172	80	27	130	78	4.86	87.48	327.82	5.1	3.7	1.8	2.68	38	21	4.31	63	6.5	1	0	2.91855			0
108158	75	1	5	179	79	24.7	155	84	4.86	87.48	186.06	3.9	2.1	1.04	2.18	15	19		77	6.5	1	0	2.93224			0
92671	72	1	2	182	74	22.3	138	86	4.85	87.3	124.04	4.06	1.4	1.27	2.22	40.3		2.67	69.9	6.5	1	0	3.01437			0
633667	64	2	5	151	71	31.1	130	88	4.85	87.3	168.34	6	1.9	1.61	3.29	19	24	3.6	67	6.5	1	0	3.86311			0
2108	77	2	5	156	50	20.5	132	89	4.84	87.12	159.48	4.4	1.8	1.53	2.19	22	24	5.07	74	6.5	1	0	3.86311			0
590922	58	2	5	155	58	24.1	138	76	4.82	86.76	106.32	4.1	1.2	1.44	1.9	9	21	3.6	55	6.5	1	0	3.86311			0
272221	69	1	2	171	103	35.2	194	125	4.81	86.58	79.74	5.07	0.9	1.76	2.59	11.8		3.81	76	6.5	1	0	5.03765	3	2	0
1205	75	1	7	170	72.5	25.1	143	77	4.8	86.4	108.092	4.47	1.22	1.07	2.22	25		4.35	80.7	6.5	1	0	3.02533			0
313578	49	1	13	172	71	24	128	94	4.8	86.4	271.116	5.04	3.06	1.28	2.74	34.1	28.3	8.7	83.2	6.5	1	0	2.08077	1	1	0
138205	37	1	5	175	76	24.8	129	71	4.79	86.22	97.46	6	1.1	1.35	3.29	52		3.65	84	6.5	1	0	3.8768			0
417856	68	2	5	155	55	22.9	169	85	4.79	86.22	106.32	4.6	1.2	1.57	2.44	17	25	6.96	110	6.5	1	0	3.95072			0
407184	68	2	5	154	58	24.5	182	103	4.78	86.04	248.08	6.9	2.8	1.7	3.45	16	27	5.21	70	6.5	1	0	3.85489			0
72829	46	1	14	174.5	74.1	24.3	106	61	4.77	85.86	104.548	5.17	1.18	1.35	3.16	15.6		5.42	90.6	6.5	1	0	2.05065			0
465922	60	1	5	165	58	21.3	132	81	4.77	85.86	141.76	3.9	1.6	1.12	2.33	19	27			6.5	1	0	2.96783			0
346023	70	1	13	167.5	67.8	24.2	149	88	4.74	85.32	114.294	4.82	1.29	1.23	2.91	18.4		5.38	88.6	6.5	1	0	3.03901	3	3	0
20046	56	2	5	155.5	53.5	22.1	153	80	4.73	85.14	203.78	6.2	2.3	1.51	3.77	24		4.43	60	6.5	1	0	3.02806	3	3	0
641727	59	1	5	156	57	23.4	139	74	4.7	84.6	44.3	4.5	0.5	1.56	2.59	14	28	4.42	73	6.5	1	0	3.60575			0
14674	46	2	4	158.5	57.4	22.8	100	62	4.68	84.24	79.74	4.83	0.9	1.4	2.89	23.2		4.73	52.5	6.5	1	0	2.98973			0
325852	57	2	5	159	58	22.9	132	76	4.68	84.24	70.88	4	0.8	1.46	2.08	15	23	4.4	64	6.5	1	0	3.86311			0
639051	61	2	4	173	60.4	20.2	112	74	4.67	84.06	50.502	4.7	0.57	1.9	2.75	15.4	21.1	5.76	69.6	6.5	1	0	4.02738			0
292273	44	1	5	183	73	21.8	118	67	4.63	83.34	115.18	5.4	1.3	1.51	3.53	24	20	5.16	84	6.5	1	0	4.08487			0
297021	38	1	5	172	79	26.7	151	96	4.63	83.34	292.38	5.1	3.3	1.35	2.96	59		6.92	96	6.5	1	0	2.16838			0
351584	50	1	5	177	70	22.3	142	95	4.62	83.16	106.32	4.2	1.2	1.39	2.35	9	18	5.81	102	6.5	1	0	2.93771			0
481894	77	1	7	172.5	96	32.26	162	99	4.6	82.8	108.092	4.67	1.22	1.22	2.47	45		3.7	88.6	6.5	1	0	3.97262			0
644312	62	2	5	161	60	23.1	138	64	4.6	82.8	186.06	7.6	2.1	1.75	4.32	28	36	5.19	59	6.5	1	0	3.84942			0
21875	56	2	5	149	45	20.3	123	71	4.57	82.26	53.16	4	0.6	1.48	2.08	13	21	4.82	60	6.5	1	0	3.86311			0
162891	37	1	5	179	95	29.6	121	66	4.57	82.26	124.04	5	1.4	1.46	3.19	64	34	4.26	68	6.5	1	0	4.14237			0
203878	64	2	5	157	60	24.3	104	65	4.54	81.72	159.48	4.3	1.8	1.53	2.27	11	19	4.97	70	6.5	1	0	3.86037			0
64729	57	1	4	174	92.3	30.5	105	72	4.52	81.36	192.262	4.21	2.17	0.94	2.38	51.8		5.06	75.2	6.5	1	0	4.564	1	2	0
298408	75	1	2	170	63	21.8	137	89	4.48	80.64	124.926	4.14	1.41	1.35	2.42	10.8		3.73	85.9	6.5	1	0	2.11636			0
508227	45	1	3	176.5	85	27.3	131	74	4.45	80.1	345.54	4.1	3.9	0.97	1.94	48.3		3.53	78.6	6.5	1	0	4.88159	3	3	0
34022	60	1	4	170.5	73.5	25.3	109	74	4.44	79.92	166.568	5.25	1.88	0.94	3.12	24.5	21.5	5.23	109.9	6.5	1	0	3.98631			0
307041	62	2	5	159	46	18.2	115	67	4.44	79.92	97.46	5.4	1.1	1.6	3.03	17	28	4.51	49	6.5	1	0	3.86858			0
330108	29	1	5	159	55	21.8	123	82	4.31	77.58	88.6	4.2	1	1.28	2.55	40		3.28	64	6.5	1	0	3.87132			0
648399	44	1	3	174.5	80	26.3	117	80	4.26	76.68	255.168	5.46	2.88	1.11	3.43	52.7	32.8	4.85	77.6	6.5	1	0	4.1588	3	3	0
172593	40	1	2	178	97	30.6	147	101	4.23	76.14	243.65	5.67	2.75	1.11	2.92	131.5		3.86	85.5	6.5	1	0	4.00548	3	3	0
410635	30	1	2	178	79	24.9	117	72	4.13	74.34	148.848	5.7	1.68	1.05	3.56	49.3	32.2	2.93	96.4	6.5	1	0	5.06229			0
362754	68	2	5	149	58	26.1	133	74	4.1	73.8	62.02	4.4	0.7	1.51	2.34	18	29	3.27	54	6.5	1	0	3.86311			0
356964	38	1	2	163	62	23.3	100	76	4.03	72.54	88.6	4.4	1	1.42	2.55	22.5		4.83	91.2	6.5	1	0	3.3922			0
639316	49	1	2	170	83	28.7	147	106	3.98	71.64	168.34	7.11	1.9	1.15	4.16	149.1	81.7	3.89	60.6	6.5	1	0	4.83231			0
73511	36	1	2	167	92	33	128	89	3.9	70.2	184.288	5.52	2.08	1.29	3.37	63.4		5.27	80.9	6.5	1	0	4.04654			0
56435	78	1	2	161	74	28.5	155	84	3.89	70.02	156.822	5.25	1.77	1.32	3.44	16.1		4.61	70.8	6.5	1	0	4.00274			0
310618	36	1	2	169	65	22.8	112	75	3.84	69.12	71.766	4.58	0.81	1.1	3.03	122.3	65.1	8.4	80.4	6.5	1	0	4.01095			0
10128	40	1	9	181.8	73.9	22.4	114	67	3.71	66.78	108.092	4.43	1.22	1.29	2.37	46.9	25.9	3.93	105.4	6.5	1	0	2.13279			0
104357	45	1	7	166	75.5	27.3	108	80	5.5	99	157.708	5.68	1.78	1.2	3.44	45		4.1	45.2	6.49	1	0	2.89665			0
535527	39	2	3	162.5	55.5	21.02	115	62	5.43	97.74	48.73	4.42	0.55	1.89	2.45	11.3		4.74	54.2	6.49	1	0	2.0178	3	3	0
333080	61	1	2	171	79	27	116	79	5.42	97.56	137.33	5.85	1.55	1.41	3.46	24.9	24.3	5.43	61.2	6.49	1	0	4.0219			0
8348	44	2	13	170	54	18.7	114	72	5.41	97.38	80.626	4.55	0.91	1.32	2.62	18.2	22.9	3.15	54.3	6.49	1	0	2.07529			0
295200	50	2	7	164.1	72.7	27	152	75	5.3	95.4	69.994	5.34	0.79	1.36	3.1	16		4.3	56.8	6.49	1	0	4.77207			0
550680	27	2	5	165	59	21.7	123	78	5.27	94.86	141.76	4	1.6	1.1	2.29	17	16	3.82	49	6.49	1	0	2.55715			0
305802	77	1	7	173	89.5	29.9	139	91	5.1	91.8	165.682	5.12	1.87	1.31	2.52	20		3.7	78.2	6.49	1	0	4.98836			0
508481	64	1	2	171	69	23.6	141	93	5.02	90.36	132.9	3.89	1.5	0.99	2.18	26.6	23.7	4.5	59.8	6.49	1	0	4.09309			0
471768	47	1	7	174	70.5	23.3	113	62	4.8	86.4	129.356	5.09	1.46	1.59	2.74	14.3	25	7	82.1	6.49	1	0	3.09103			0
610928	43	2	9	160	52.5	20.5	109	68	4.72	84.96	65.564	4.58	0.74	1.55	2.54	14.6	16.4	4.59	48	6.49	1	0	2.96783			0
43397	58	1	3	173	66.5	22.2	122	74	4.2	75.6	313.644	5.39	3.54	1.1	2.73	24.5		4.14	79.5	6.49	1	0	4.7666	3	3	0
646085	40	1	9	175.4	69.4	22.6	139	74	5.47	98.46	126.698	5.04	1.43	1.18	3.15	21.6	17.9	4.3	76.6	6.48	1	0	2.89665			0
535061	41	1	4	172.5	77.3	26	106	73	5.39	97.02	148.848	5.46	1.68	1.42	3.5	20.1		5.05	95.8	6.48	1	0	2.06708			0
459603	58	1	7	175	63.5	20.7	103	70	4.9	88.2	32.782	4.12	0.37	1.52	2.05	43.8		3.7	67	6.48	1	0	2.88296			0
446716	34	1	8	176.5	84.6	27.2	125	80	4.86	87.48	373.006	5.45	4.21	1.65	2.73	247		4.1	73.8	6.48	1	0	3.02259	3	3	0
5971	74	2	2	145	52	24.7	156	86	4.61	82.98	114.294	5.38	1.29	1.64	2.95	18.4		6.76	41.8	6.48	1	0	2.02053	3	3	0
185606	52	1	3	185.5	95	27.6	113	66	5.21	93.78	325.162	4.91	3.67	1.02	2.53	30.3		4.75	56.2	6.47	1	0	4.91444	1	3	0
416038	47	2	3	156	48	19.7	119	69	5.11	91.98	76.196	4.34	0.86	1.6	2.71	8		3.22	51.2	6.47	1	0	3.03628	3	3	0
33344	63	1	3	169	81.5	28.5	111	72	4.97	89.46	108.978	4.45	1.23	1.04	2.71	28.1	26.2	9.02	77.8	6.47	1	0	5.09788	1	3	0
380355	52	2	2	161	46	17.7	136	90	4.89	88.02	87.714	5.66	0.99	1.47	3.28			5.11	55.1	6.47	1	0	3.07187			0
138080	63	2	3	154	59	24.9	152	74	4.55	81.9	155.936	5.56	1.76	1.29	3.67	27.7	27.3		62.2	6.47	1	0	4.04654	3	3	0
258403	54	2	2	155	62	25.8	141	96	5.5	99	230.36	5.84	2.6	0.98	3.81	28.3		3.98	44.9	6.46	1	0	3.22245			0
264694	40	1	2	171	76	26	120	82	5.42	97.56	184.288	5.36	2.08	1.31	3.39	48.2	24.2	4.89	60.7	6.46	1	0	3.62218			0
12927	54	1	8	164	73	27.1	118	87	5.3	95.4	139.988	3.24	1.58	0.94	1.59	25.2	29.8	7.5	85	6.46	1	0	2.92402	1	2	0
538538	52	2	8	160	54.1	21.1	126	62	5.3	95.4	31.01	5.08	0.35	1.6	3.5	11.2		4	46.4	6.46	1	0	2.20397	3	3	0
611039	61	2	7	165.6	63.5	23.2	123	86	5.3	95.4	194.034	5.15	2.19	1.1	2.85	47		3.9	48.1	6.46	1	0	4.31485			0
348860	51	1	2	173	72	24.1	122	88	5.24	94.32	115.18	4.87	1.3	0.99	2.62	30.4		3.95	79.6	6.46	1	0	3.96167	3	3	0
266017	51	1	3	170	69	23.9	111	77	4.52	81.36	101.004	3.67	1.14	0.72	2.21	21.1		5.5	69.1	6.46	1	0	2.42026	1	3	0
530997	38	1	2	170	68	23.5	108	70	4.27	76.86	39.87	2.74	0.45	1.21	1.47	24.2		7.06	86.3	6.46	1	0	2.08624			0
249324	42	1	3	177	80.5	25.7	144	92	3.98	71.64	233.904	4.2	2.64	0.78	2.26	38.4		3.7	69.5	6.46	1	0	4.10404	3	3	0
24023	44	1	5	175.5	60	19.5	115	69	5.31	95.58	50.502	4.29	0.57	1.42	2.48	15	19	6.09	64	6.45	1	0	2.03696			0
252568	53	1	7	172.5	74.5	25	113	76	5.3	95.4	175.428	5.21	1.98	1.82	3.21	27.2		4.5	81.5	6.45	1	0	2.06708			0
429606	40	1	5	181.5	82	24.9	107	61	5.16	92.88	97.46	3.99	1.1	1.72	2.1	27	31	4.55	79	6.45	1	0	2.08624			0
33489	52	2	3	165.5	85	31	123	76	5.15	92.7	102.776	5.15	1.16	1.51	3.1	14.1		3.92	62.3	6.45	1	0	5.02122			0
561015	60	2	2	158	59	23.6	134	102	4.97	89.46	221.5	6.93	2.5	1.5	3.91	62.7		4.57	62.9	6.45	1	0	2.97604			0
586669	45	1	5	174	73	24.1	114	67	4.79	86.22	150.62	5.8	1.7	1.38	3.92	45	30	2.83	63	6.45	1	0	3.08008	2	3	0
663705	55	1	9	158.4	55.6	22.2	131	78	4.74	85.32	169.226	4.97	1.91	0.85	3.23	44.7	29.6	4.79	77.7	6.45	1	0	2.02601	1	3	0
327784	50	2	3	154.5	70.5	29.5	167	108	4.55	81.9	144.418	4.74	1.63	1.02	2.95	21.8		3.51	53.8	6.45	1	0	2.97331	3	3	0
270667	57	1	7	178.5	86.2	27.1	116	83	5.5	99	261.37	5.12	2.95	1.44	3.18	27.7		4.8	84.9	6.44	1	0	2.27515			0
598559	55	2	4	160.5	59.3	23	135	85	5.28	95.04	49.616	4.09	0.56	2.2	2.09	39.7		5.57	52.8	6.44	1	0	3.20055			0
462513	49	1	7	181.5	89.5	27.17	114	86	5.5	99	202.894	4.17	2.29	0.97	1.97	16		6.3	79.4	6.43	1	0	5.1937			0
211768	47	1	2	170	81	28	132	97	5.47	98.46	295.924	5.25	3.34	1.23	2.8	30.2		5.69	84.8	6.43	1	0	2.16564			0
175725	50	2	5	155	83	34.5	129	95	5.34	96.12	159.48	4.4	1.8	1.33	2.63	17	23	4.7	53	6.43	1	0	2.01232			0
630500	43	1	8	168	72.1	25.5	130	96	5.3	95.4	307.442	6.11	3.47	1.64	3.38	58.5		3.7	68.2	6.43	1	0	2.13552	3	3	0
591617	45	1	3	174	70.5	23.3	114	75	4.91	88.38	150.62	4.58	1.7	1.25	2.49	22.3		4.84	85.9	6.43	1	0	3.12115	3	3	0
264424	45	2	3	162.5	55.5	21.02	122	71	4.87	87.66	69.108	4.03	0.78	1.33	2.37	10.2		3.76	65.3	6.43	1	0	2.01232	3	3	0
266871	49	1	2	170	74	25.6	115	82	4.85	87.3	163.024	6.72	1.84	1.52	4.35	44	30	4.78	88.8	6.43	1	0	2.20397			0
507343	31	1	3	173	80	26.7	103	71	4.8	86.4	390.726	4.33	4.41	0.95	2.15	55		3.53	76.3	6.43	1	0	2.07255	3	3	0
92855	44	2	2	159	62	24.5	121	80	4.66	83.88	149.734	5.2	1.69	1.31	3.29	76.6		3.45	46.8	6.43	1	0	4.70089			0
659518	84	1	4	162	75.4	28.7	154	101	5.43	97.74	181.63	6.72	2.05	1.42	3.93	82.1	80.9	5.81	87	6.42	1	0	2.97057			0
509034	67	1	7	169.5	73	25.41	159	88	5.3	95.4	195.806	6	2.21	1.25	3.33	16		4.2	73.3	6.42	1	0	4.98836			0
314095	50	2	9	155.5	62.9	26	116	71	5.27	94.86	147.076	4.98	1.66	1.93	2.39	11.9	21.2	4.48	67.1	6.42	1	0	3.94798			0
373167	32	2	5	158	50	20	126	67	5.02	90.36	62.02	3.8	0.7	1.27	2.21	10	17	3.44	53	6.42	1	0	2.02327			0
466057	46	1	7	177	91.2	29.1	159	101	4.9	88.2	168.34	2.95	1.9	1.27	1.81	11.5		4.9	100	6.42	1	0	2.0835			0
683865	44	2	9	171.4	82.3	28	139	87	4.76	85.68	380.98	5.31	4.3	1.06	2.58	28	22.7	3.7	69.6	6.42	1	0	3.94251			0
192413	43	1	10	167	68.5	24.6	146	104	4.75	85.5	150.62	3.8	1.7	1.55	1.88	23		4.9	67	6.42	1	0	2.68857	3	3	0
614287	47	2	9	154.5	56.6	23.7	150	84	4.55	81.9	279.976	5.05	3.16	0.85	2.87	11.2	17.4	5.65	67.6	6.42	1	0	3.94524			0
578192	50	1	2	180	96	29.6	172	112	3.84	69.12	298.582	7.41	3.37	1.53	4.6	41.8		6.11	87.8	6.42	1	0	4.67899			0
192055	65	1	7	162.5	68.5	25.94	135	88	5.5	99	377.436	5.7	4.26	1.24	2.4	47		4.5	68.4	6.41	1	0	5.04586			0
125156	63	1	3	164	64	23.8	142	83	5.47	98.46	127.584	4.32	1.44	1.1	2.63	17.2		4.66	76.6	6.41	1	0	2.08898	3	3	1
679183	35	1	8	168	70	24.8	132	83	5.3	95.4	213.526	4.5	2.41	0.91	2.38	56		4.6	83.6	6.41	1	0	5.10062	3	2	1
161322	53	1	13	175	67	21.9	131	92	5.21	93.78	148.848	4.63	1.68	1.35	2.72	26.5		6.05	55.2	6.41	1	0	3.03901	1	3	0
522883	87	1	2	165	74	27.2	137	91	5.12	92.16	152.392	5.48	1.72	0.67	3.47	100.8		6.02	93.1	6.41	1	0	4.08487			0
602836	41	2	2	166	60	21.8	137	89	4.96	89.28	94.802	5.35	1.07	1.37	3.37	8.1	18.7	5.84	60.2	6.41	1	0	4.17522			0
167734	57	2	7	151.3	65.6	28.7	111	71	4.7	84.6	60.248	3.44	0.68	1.05	1.64	15		4.5	58.1	6.41	1	0	4.56126			0
373334	76	1	2	162	79	30.1	124	80	4.62	83.16	127.584	5.74	1.44	0.98	3.56	19		5.59	103	6.41	1	0	4.93908			0
118705	60	1	7	172.5	66	22.2	130	80	4.5	81	95.688	5.62	1.08	1.45	3.28	18		4.1	84.5	6.41	1	0	5.10609			0
294526	64	2	2	160	64	25	119	81	4.43	79.74	181.63	5.54	2.05	1.48	3.3	19.6		5.16	64.8	6.41	1	0	3.90691			0
544799	35	2	11	166.1	55.4	20.1	106	69	4.34	78.12	59.362	4.02	0.67	1.35	2.48	7	14.5			6.41	1	0	2.00684			0
318101	29	1	9	172.6	75.6	25.4	124	81	4.16	74.88	127.584	4.22	1.44	1.2	2.3	21.7		4.68	67.9	6.41	1	0	2.11362			0
469237	59	1	2	164	71	26.4	134	79	5.59	100.62	74.424	5.71	0.84	1.39	3.8	19.2		5.16	79.5	6.4	1	0	2.1848	3	3	0
249502	60	1	4	171	67	22.9	98	66	5.58	100.44	219.728	5.3	2.48	0.99	3.4	17.7		5.48	77.7	6.4	1	0	5.11431			0
525196	52	1	5	160	45.5	17.8	110	75	5.58	100.44	74.424	4.51	0.84	1.4	2.63	20	23	4.77	64	6.4	1	0	3.92608			0
627860	51	1	5	165	66	24.2	101	76	5.58	100.44	115.18	4.6	1.3	1.36	2.71	13	21	7.02	88	6.4	1	0	2.07803			0
192453	45	1	5	158	50	20	137	66	5.57	100.26	70.88	3.2	0.8	1.23	1.78	14		3.66	92	6.4	1	0	2.97331			0
36269	58	1	2	166	76	27.6	114	83	5.56	100.08	85.942	5.81	0.97	1.23	4.25	32.2	26	4.77	72.8	6.4	1	0	2.19028	1	3	0
122969	53	1	9	169.4	62.9	21.9	140	89	5.56	100.08	148.848	5.33	1.68	0.98	4.06	27.2		5.49	80.1	6.4	1	0	2.05065	1	3	0
151028	36	2	2	161	65	25.1	116	74	5.56	100.08	181.63	5.51	2.05	1.05	3.25	12.3	21.2	4.52	47.2	6.4	1	0	2.68036			0
363048	60	1	5	171	79	27	126	75	5.56	100.08	336.68	4.5	3.8	1.71	2.18	21		3.51	63	6.4	1	0	4.18891			0
644501	51	1	5	181	84	25.6	121	85	5.56	100.08	136.444	5.03	1.54	1.35	2.68	87	58	3.99	104	6.4	1	0	5.34702			0
141674	74	2	2	141	42	21.1	118	70	5.55	99.9	212.64	5.21	2.4	0.99	2.58	9.4	15.2	5.03	41.3	6.4	1	0	2.987			0
493197	71	1	5	169	53	18.6	129	68	5.55	99.9	70.88	5.4	0.8	1.34	3.39	12	23	6.96	101	6.4	1	0	3.74538			0
674307	55	1	5	168	60	21.3	102	71	5.54	99.72	150.62	4.3	1.7	1.17	2.55	12	20	3.22	70	6.4	1	0	3.77276			0
178155	47	1	5	175	71	23.2	115	80	5.53	99.54	132.9	3.9	1.5	1.21	2.27	14	21	4.11	76	6.4	1	0	4.07666			0
262927	60	1	5	172	70.3	23.8	127	87	5.53	99.54	124.04	4.5	1.4	1.19	3.03	24		4.53	96	6.4	1	0	4.04107			0
295486	66	2	3	160	58	22.7	132	81	5.53	99.54	73.538	3.89	0.83	1.26	2.12	18.8		5.47	54.2	6.4	1	0	2.00137	3	3	1
588484	63	1	5	166	87	31.6	169	94	5.52	99.36	477.554	5.97	5.39	0.94	2.9	29	26	5.56	98	6.4	1	0	4.88433			0
6703	33	1	5	172	72	24.3	123	83	5.51	99.18	150.62	5.5	1.7	1.44	3.15	35	30	5.31	91	6.4	1	0	2.10815	1	2	1
54603	47	2	2	164	68	25.3	100	62	5.51	99.18	69.108	4.86	0.78	1.53	3	15.7	31.9			6.4	1	0	2.00137			0
78530	63	1	5	174	62	20.5	134	78	5.51	99.18	212.64	5.3	2.4	1.34	3.54	19	24	5.1	95	6.4	1	0	3.77002			0
186248	35	1	5	173	87	29.1	123	88	5.51	99.18	186.06	4.5	2.1	1.32	2.72	28	23	4.22	88	6.4	1	0	3.12389	3	3	0
212722	49	2	4	166	64	23.2	124	89	5.51	99.18	197.578	7.28	2.23	1.51	4.72	13.7		4.24	58	6.4	1	0	3.88227			1
246540	37	1	2	172	84	28.4	117	78	5.51	99.18	125.812	5.13	1.42	1.42	2.89	19.6		4.61	68.4	6.4	1	0	2.25599			0
179907	61	1	8	179	73.5	22.9	150	89	5.5	99	155.05	3.35	1.75	0.77	1.76	30		3.2	71.9	6.4	1	0	2.04791	3	3	0
382112	57	1	2	169	74	25.9	134	91	5.5	99	272.888	4.66	3.08	0.91	2.71	17.6		3.88	67.3	6.4	1	0	2.17933			0
440188	28	1	7	168.5	65.5	23.1	138	92	5.5	99	49.616	3.6	0.56	0.93	1.82	17		7.9	60.2	6.4	1	0	2.25873			0
510657	59	1	5	173	67	22.4	123	70	5.5	99	132.9	4.9	1.5	1.57	2.86	12	22	3.81	91	6.4	1	0	2.94045			0
522215	30	2	5	171	73	25	105	62	5.5	99	32.782	3.8	0.37	1.6	1.92	19		6.01	56	6.4	1	0	4.14237	3	3	1
52953	60	2	12	163	64.6	24.3	107	60	5.49	98.82	200.236	6.17	2.26	1.43	3.85	54.7	36.1	4.28	45.9	6.4	1	0	2.09993			0
84234	70	1	4	165	72	26.4	133	95	5.49	98.82	247.194	3.17	2.79	0.9	1.51	27.8	37	3.91	81.7	6.4	1	0	2.69952	3	3	0
169678	75	2	5	156	64	26.3	116	65	5.49	98.82	186.06	6.8	2.1	1.69	4.23	20	27	6.02	84	6.4	1	0	2.87474			0
642464	36	1	4	173	104	34.7	135	90	5.49	98.82	98.346	4.21	1.11	1.16	2.36	51.1	43.2	4.45	62.1	6.4	1	0	3.16496	3	3	0
8340	80	2	5	150	67	29.8	162	82	5.48	98.64	124.04	4.8	1.4	1.42	2.93	89	45	4.13	75	6.4	1	0	2.89665			0
344786	40	1	5	178	82	25.9	126	74	5.48	98.64	124.04	5.2	1.4	1.34	3.17	29	20	5.83	77	6.4	1	0	3.93429			0
492249	43	2	5	156	64	26.3	110	56	5.48	98.64	62.02	5.6	0.7	1.52	3.49	14	20	5.35	49	6.4	1	0	2.0835			0
549304	38	2	5	163	76	28.6	111	67	5.48	98.64	97.46	4.7	1.1	1.7	2.4	12		4.42	63	6.4	1	0	2.87201			0
57028	62	2	5	155	57	23.7	115	63	5.47	98.46	97.46	5.9	1.1	1.62	3.29	9	19	5.42	53	6.4	1	0	3.86585			0
306930	42	1	3	162.5	62.5	23.7	150	98	5.47	98.46	156.822	5.96	1.77	1.2	3.75	18.3		5.04	78.5	6.4	1	0	2.05339	3	3	0
309186	56	1	5	181	95	29	102	69	5.47	98.46	168.34	5.3	1.9	1.39	3.48	35	28	6.19	88	6.4	1	0	3.75086			0
582787	85	1	5	172	69	23.3	157	87	5.45	98.1	115.18	4.9	1.3	1.58	2.71	15	17	6.46	79	6.4	1	0	3.8768			0
37032	68	2	9	154.5	55.3	23.2	164	85	5.43	97.74	131.128	6.04	1.48	1.22	3.74	19		5.81	50.8	6.4	1	0	3.1102			0
340879	48	2	5	162	75	28.6	109	72	5.43	97.74	106.32	4.4	1.2	1.21	2.59	8	19			6.4	1	0	2.9514			0
507234	67	1	2	166	60	21.8	139	78	5.43	97.74	154.164	4.51	1.74	1.02	2.37	33.1		5.11	69.6	6.4	1	0	3.02533	3	3	0
622746	60	2	4	163	66	24.8	121	62	5.43	97.74	127.584	6.96	1.44	1.27	4.55	17.3	18.6	5.59	57.3	6.4	1	0	2.80356			0
226546	54	1	5	154	60.3	25.4	153	82	5.42	97.56	94.802	5.33	1.07	1.01	3.31	13		5.34	80	6.4	1	0	3.92608			0
271165	55	2	5	167	80	28.7	149	83	5.42	97.56	132.9	5.6	1.5	1.37	3.43	15		5.03	71	6.4	1	0	2.62012			0
546025	35	1	5	185.5	99	28.8	110	76	5.42	97.56	150.62	5.92	1.7	1.94	3.14	35	24	4.27	69	6.4	1	0	4.21629			0
535866	59	1	5	167.5	71.5	25.5	153	100	5.41	97.38	159.48	4.2	1.8	1.21	2.88	26		4.66	80	6.4	1	0	4.04928			0
51551	52	1	5	170	84.9	29.4	124	83	5.4	97.2	106.32	4.6	1.2	1.68	1.93	28		3.95	64	6.4	1	0	3.86858			0
417259	34	1	5	168	49	17.4	101	78	5.4	97.2	50.502	4.11	0.57	1.34	2.26	20		5.1	83	6.4	1	0	2.01232			0
493729	53	1	5	171	69	23.6	113	67	5.4	97.2	118.724	3.52	1.34	1.16	2.14	23	19	5.8	80	6.4	1	0	2.05339			0
499574	53	2	13	156	64.8	26.6	141	87	5.4	97.2	170.112	4.42	1.92	1.02	2.37	33.1	23.5	5.52	52.4	6.4	1	0	2.60917			0
548590	32	1	5	180	103	31.8	131	71	5.4	97.2	89.486	4.08	1.01	1.22	2.4					6.4	1	0	2.14374			0
601570	63	1	4	166	67.9	24.6	127	84	5.4	97.2	94.802	3.75	1.07	1.16	2.21	27.7		4.61	60.3	6.4	1	0	5.00205			0
72062	58	1	5	163	65	24.5	140	86	5.39	97.02	88.6	4.87	1	1.8	2.56	21	19	4.7	68	6.4	1	0	4.02464			0
3548	45	2	5	160	63	24.6	120	74	5.38	96.84	106.32	5.6	1.2	1.77	2.78	16		3.59	52	6.4	1	0	3.04723			0
188622	40	2	5	160	67	26.2	114	70	5.38	96.84	136.444	4.44	1.54	1.09	5.05	5	17	3.77	49	6.4	1	0	4.92813			0
376760	63	1	5	165	73	26.8	113	77	5.37	96.66	53.16	4.7	0.6	1.55	2.48	21	26	4.29	80	6.4	1	0	3.86311			0
520639	53	1	5	175	82.5	26.9	130	97	5.37	96.66	168.34	5.13	1.9	1.04	3.08	19		4.58	83	6.4	1	0	2.95688			0
120659	77	1	9	168.8	61.8	21.7	144	77	5.36	96.48	198.464	3.95	2.24	0.81	1.83	13.4		5.69	94.7	6.4	1	0	2.09172			0
198007	58	1	5	163	79	29.7	138	90	5.36	96.48	124.04	4.58	1.4	1.81	2.22	28	20	2.82	61	6.4	1	0	3.98084			0
132369	41	2	5	161	47	18.1	101	81	5.35	96.3	97.46	4.2	1.1	1.17	2.47	12	19	2.92	61	6.4	1	0	3.19781	3	3	0
183161	39	2	5	162	57	21.7	95	61	5.35	96.3	62.02	4.3	0.7	1.58	2.33	5	24	4.9	58	6.4	1	0	3.95346			0
320442	44	2	5	159	69	27.3	125	88	5.35	96.3	79.74	5.1	0.9	1.63	2.94	11		2.67	40	6.4	1	0	3.84394			0
654202	64	2	5	162	69	26.3	150	88	5.35	96.3	239.22	6.5	2.7	1.68	3.71	16	21	4.32	72	6.4	1	0	3.87132			0
480706	60	2	5	154	53	22.3	119	74	5.34	96.12	230.36	4.2	2.6	1.52	2.07	15	20	5.87	66	6.4	1	0	3.87406			0
451856	33	1	5	176	92	29.7	140	90	5.31	95.58	221.5	6	2.5	1.55	3.51	42	30	5.05	83	6.4	1	0	3.19507	1	2	0
647120	52	1	5	174	83.3	27.5	158	110	5.31	95.58	79.74	5.3	0.9	1.81	2.67	21		4.61	93	6.4	1	0	3.87132	1	3	0
24065	62	2	5	154	67	28.3	117	64	5.3	95.4	79.74	5.2	0.9	1.58	2.77	18	19	6.46	62	6.4	1	0	3.87406			0
59953	44	2	2	158	53	21.2	100	64	5.3	95.4	108.092	5.76	1.22	1.54	3.46	68.2	48.5	3.41	56.5	6.4	1	0	4.96099			0
85959	43	2	4	146.5	42.8	19.9	123	66	5.3	95.4	66.45	4.35	0.75	1.04	2.6	9.9		3.5	52.6	6.4	1	0	2.00411			0
272003	52	2	5	159	67	26.5	124	86	5.3	95.4	230.36	5.6	2.6	1.46	3.38	14	19	3.75	68	6.4	1	0	2.93771			0
343006	54	1	5	174	78	25.8	138	88	5.28	95.04	62.02	4.6	0.7	1.59	2.78	29	27	3.89	88	6.4	1	0	4.12594			0
590452	68	1	5	164	69	25.7	165	72	5.28	95.04	115.18	5.3	1.3	1.6	3.45	14		6.33	96	6.4	1	0	2.987			0
176493	60	2	2	162	77	29.3	131	98	5.27	94.86	148.848	6.92	1.68	1.54	4.62	89.3		4.85	52.8	6.4	1	0	3.91239			0
260352	60	1	13	174	75	24.8	147	93	5.27	94.86	366.804	5.86	4.14	1.22	3.06	27.6	17.6	4.56	83.7	6.4	1	0	2.00411	1	3	0
269176	51	2	5	155.5	53.3	22	137	92	5.27	94.86	66.45	3.64	0.75	1.2	2.18	33	24	7.76	58	6.4	1	0	4.88433			0
299467	56	2	5	148	53	24.2	156	75	5.27	94.86	150.62	5.2	1.7	1.23	3.18	24	21	3.83	56	6.4	1	0	2.3655			0
470916	60	1	5	172.5	92	30.9	160	106	5.27	94.86	81.512	5.9	0.92	1.11	4.44	44	36	4.16	80	6.4	1	0	4.9117			0
480845	78	2	5	151	54	23.7	163	77	5.27	94.86	121.382	5.11	1.37	1.47	3.08	15	17	4.47	68	6.4	1	0	2.05886			0
17968	66	1	5	167	67	24	162	99	5.26	94.68	186.06	5.2	2.1	1.35	3.1	13	28	5.29	90	6.4	1	0	3.77276			0
38217	32	1	4	165	71	26.1	116	68	5.26	94.68	142.646	6.67	1.61	1.38	3.97	162.7	61.1	6.17	78.3	6.4	1	0	3.04175			0
284115	49	1	5	171	73	25	183	135	5.26	94.68	389.84	5.7	4.4	1.93	2.59	41		3.71	82	6.4	1	0	4.02738			0
316470	66	1	13	163	74	27.9	141	80	5.26	94.68	237.448	4.88	2.68	1.1	2.7	25	16.3	5.39	77.6	6.4	1	0	2.00411	1	3	0
650353	54	1	2	173	79	26.4	125	80	5.26	94.68	460.72	4.18	5.2	0.94	0.97	30		5.12	83.9	6.4	1	0	2.01232			0
86875	59	2	5	155	73	30.4	138	87	5.25	94.5	327.82	5.2	3.7	1.61	2.45	22	24	4.64	67	6.4	1	0	3.85763			0
141978	74	2	5	150	68	30.2	126	74	5.25	94.5	168.34	5.8	1.9	1.63	3.02	50	56	5.16	58	6.4	1	0	3.86311			0
439473	40	1	5	176	68.7	22.2	131	83	5.25	94.5	70.88	5.06	0.8	1.33	3.13	25		7.03	74	6.4	1	0	5.08966			0
509020	32	2	5	155.5	53	21.9	135	70	5.25	94.5	89.486	4.56	1.01	1.23	2.42	12		3.8	54	6.4	1	0	5.06229			0
264198	66	1	5	170	61	21.1	143	74	5.24	94.32	106.32	5.5	1.2	1.65	3.21	16	16	5.29	83	6.4	1	0	3.8768			0
107127	59	1	9	171.7	64.6	21.9	105	77	5.23	94.14	325.162	4.43	3.67	1.25	2.35	59.1		4.67	74.7	6.4	1	0	3.96715			0
471610	73	1	2	167	82	29.4	140	88	5.23	94.14	268.458	4.11	3.03	0.9	2.38	50.9		4.5	78.4	6.4	1	0	3.01437			0
350741	57	1	5	166	71	25.8	160	110	5.22	93.96	141.76	4.5	1.6	1.63	2.05	15		4.25	70	6.4	1	0	4.02738			0
618728	60	1	4	156.5	53	21.6	105	70	5.22	93.96	196.692	4.88	2.22	0.86	3.58	23.4		5.95	76.1	6.4	1	0	4.10951			0
494926	80	2	5	146	48	22.5	159	69	5.21	93.78	123.154	6.72	1.39	1.6	4.3	7	12	5.81	67	6.4	1	0	2.05339			0
652879	49	2	9	166.3	66.3	24	128	76	5.21	93.78	60.248	3.7	0.68	1.41	2.01	14.1		3.69	59.6	6.4	1	0	2.03422	3	3	0
188065	85	1	4	162	74.5	28.4	146	100	5.2	93.6	220.614	5.56	2.49	1.01	3.28	16.7	21.1	6.34	98.5	6.4	1	0	2.95414			0
442264	48	1	5	182	79	23.8	122	76	5.2	93.6	162.138	4.65	1.83	1.35	2.56	18	15	3.9	75	6.4	1	0	2.12731			0
457352	67	2	5	151	52	22.8	145	79	5.2	93.6	221.5	6.6	2.5	1.66	3.37	9	20	3.56	64	6.4	1	0	3.87406			0
477628	58	2	5	152	51	22.1	111	67	5.2	93.6	88.6	4.8	1	1.46	3.02	26	33	2.67	59	6.4	1	0	2.62286			0
661572	57	1	2	175	88	28.7	104	73	5.2	93.6	211.754	5.68	2.39	1.05	3.16	35.6		8.18	86.8	6.4	1	0	5.08419			0
665173	71	1	7	172	74.5	25.2	105	63	5.2	93.6	77.968	4.19	0.88	1.09	2.02	19		7.35	66	6.4	1	0	3.02533			0
444848	60	1	5	168	68	24.1	108	74	5.19	93.42	221.5	5.3	2.5	1.53	3	57	43	3.88	77	6.4	1	0	4.1013	3	3	0
261277	66	2	5	162	71	27.1	179	90	5.18	93.24	203.78	6.6	2.3	1.62	3.43	10	27	4.41	55	6.4	1	0	3.86858			0
403899	43	2	3	155.5	59.5	24.6	88	54	5.18	93.24	223.272	5.79	2.52	1.13	3.79	16.5		3.55	66.6	6.4	1	0	2.59001	3	3	0
454473	62	2	5	152	57	24.7	140	81	5.18	93.24	115.18	5.2	1.3	1.62	2.79	18	19	4.34	62	6.4	1	0	3.86858			0
434741	44	1	3	171.5	71	24.1	120	84	5.17	93.06	329.592	8.04	3.72	1.66	4.68	48.1		5.39	62.1	6.4	1	0	3.17591	3	3	0
383695	46	2	4	161	70	27	120	77	5.16	92.88	287.064	5.73	3.24	0.89	3.96	14.2	19.3	4.24	59.8	6.4	1	0	2.03149			0
542392	61	1	2	167	70	25.1	128	88	5.15	92.7	56.704	4.63	0.64	1.54	2.7	18.6	23.6	7.07	82.5	6.4	1	0	2.99247			0
132789	56	2	5	151.5	55	24	127	64	5.13	92.34	100.118	3.62	1.13	1.21	2.62	34	37	4.36	58	6.4	1	0	4.86242			0
152119	49	2	5	163	77	29	103	61	5.12	92.16	106.32	5.1	1.2	1.5	2.99	16	31	5.15	61	6.4	1	0	2.06982			0
632696	58	1	5	158	64	25.6	149	94	5.12	92.16	141.76	6	1.6	1.33	3.69	24		4.42	79	6.4	1	0	3.09377			0
149757	64	2	5	151	55	24.1	143	83	5.11	91.98	194.92	6.5	2.2	1.71	3.61	16	22	4.45	47	6.4	1	0	4.11773			0
113261	44	1	5	175	93	30.4	155	90	5.1	91.8	719.432	5.54	8.12	1.37	3.16	72	38	6.96	97	6.4	1	0	4.02464			0
296511	49	1	5	167	76	27.3	149	82	5.1	91.8	607.796	4.81	6.86	1.37	2.32	100	37	5.8	84	6.4	1	0	2.00137			0
500104	36	1	12	176.5	135.7	43.6	142	89	5.1	91.8	147.076	5.86	1.66	1.27	3.64	65.5	35.8	5.1	65.5	6.4	1	0	2.04791			0
522508	38	1	8	178	92.5	29.2	123	76	5.1	91.8	200.236	5.55	2.26	1.1	3.18	44	24	5.8	85.3	6.4	1	0	4.30938	3	2	0
370741	73	1	13	166	80	29	147	80	5.09	91.62	399.586	6.12	4.51	1.02	3.05	32.3		6.15	81.2	6.4	1	0	2.0397	3	3	0
450451	59	1	9	174.3	71.8	23.6	102	63	5.07	91.26	157.708	4.2	1.78	1.53	2.51	32.7		3.88	69.6	6.4	1	0	2.05339	3	3	0
634033	48	2	5	160.5	53	20.6	115	70	5.06	91.08	75.31	4.04	0.85	1.22	2.25	12	20	4.39	63	6.4	1	0	5.12252			0
12858	63	2	2	157	58	23.5	113	59	5.05	90.9	157.708	6.34	1.78	1.15	3.97	20.7		4.01	55.2	6.4	1	0	2.83641			0
171033	63	2	4	153.5	61.2	26	94	60	5.04	90.72	127.584	4.25	1.44	1.01	2.68	26		6.01	57.4	6.4	1	0	4.64339			0
8472	33	1	5	176	93	30	119	73	5.03	90.54	88.6	3.9	1	1.23	2.37	49	27	3.14	63	6.4	1	0	3.02806			0
41720	40	1	5	180	81	25	118	79	5.03	90.54	549.32	6.5	6.2	1.47	3.58	40	26	4.04	101	6.4	1	0	3.0089			0
77590	64	1	5	178	85	26.8	180	105	5.03	90.54	70.88	3.9	0.8	1.42	2.16	36	31	7.24	98	6.4	1	0	4.11773			0
504122	64	2	5	164	63	23.4	134	76	5.03	90.54	79.74	3.3	0.9	1.41	2.23	140	106	4.48	70	6.4	1	0	3.86858			0
126555	57	1	5	160	61.8	24.1	148	107	5.02	90.36	214.412	4.37	2.42	1.12	2.08	14	20	5.2	80	6.4	1	0	3.93429			0
341838	57	1	5	165	62	22.8	164	106	5.02	90.36	150.62	5.2	1.7	1.44	3.03	14	29			6.4	1	0	2.9514			0
350229	71	2	3	156	59	24.2	150	96	5.02	90.36	198.464	6.55	2.24	1.62	3.94	47.2		5.17	47.6	6.4	1	0	4.92539	3	3	0
362749	51	1	5	165	60.5	22.2	110	73	5.02	90.36	51.388	4.16	0.58	1.16	3.22	16	23	6.47	72	6.4	1	0	4.94456			0
203538	34	2	5	154	58	24.5	100	62	5.01	90.18	70.88	4.5	0.8	1.21	2.9	11				6.4	1	0	3.98357			0
390735	65	2	5	147	62	28.7	137	84	5.01	90.18	115.18	4.1	1.3	1.36	2.45	20	21	5.06	59	6.4	1	0	3.86858			0
453122	80	1	5	174	90	29.7	123	80	5.01	90.18	53.16	3.8	0.6	1.48	1.88	10		5.19	80	6.4	1	0	3.86311			0
619392	39	2	3	163	60.5	22.8	112	78	5	90	116.066	5.14	1.31	1.54	3.14	21.3	22.1	3	60	6.4	1	0	3.91513	3	3	1
214680	34	1	5	172	88	29.7	115	81	4.99	89.82	124.04	5.9	1.4	1.38	3.85	11		6.17	101	6.4	1	0	2.84736	2	2	1
500441	57	1	2	165	65	23.9	112	88	4.99	89.82	159.48	4.79	1.8	1.1	2.55	25.7	22.2	5.13	62.4	6.4	1	0	3.96715			0
10485	49	2	5	168.5	56.2	19.8	112	66	4.97	89.46	53.16	4.8	0.6	1.65	3.04	11	20	4.42	72	6.4	1	0	3.13758			0
279527	48	2	5	152	50	21.6	96	64	4.97	89.46	115.18	3.5	1.3	1.03	2.15	13	16	4.46	59	6.4	1	0	3.77276			0
505251	73	1	5	168	72	25.5	153	89	4.97	89.46	124.04	5.4	1.4	1.78	2.38	16		6.28	60	6.4	1	0	4.05749			0
293960	63	1	5	170	61.4	21.2	116	75	4.94	88.92	62.02	5	0.7	1.63	2.69	14	53	3.75	82	6.4	1	0	3.12936			0
378617	60	1	5	166	64	23.2	138	85	4.94	88.92	177.2	4.3	2	1.53	2.17	20	37	4.25	65	6.4	1	0	3.87132			0
121253	31	2	2	163	49	18.4	103	70	4.93	88.74	89.486	3.45	1.01	1.46	1.76	9.6		3.73	54.4	6.4	1	0	4.09309			1
347963	74	1	2	168	67	23.7	151	88	4.93	88.74	62.02	3.35	0.7	1.3	1.83	14.5		4.48	76.2	6.4	1	0	4.02464	3	3	0
558574	62	2	5	159	51	20.2	156	75	4.93	88.74	194.92	5.2	2.2	1.61	2.67	18	32	4.22	92	6.4	1	0	3.86311			0
605853	39	1	5	172	81	27.4	123	74	4.93	88.74	132.9	4.1	1.5	1.44	1.76	64	41	4	68	6.4	1	0	3.94798			0
466884	57	1	5	168	74	26.2	105	73	4.92	88.56	88.6	3.4	1	0.97	2.12	16	22	3.08	91	6.4	1	0	3.76728			0
663315	72	2	9	160.5	66.6	25.9	123	57	4.91	88.38	208.21	5.09	2.35	1.41	2.86	17.6		6.53	55.7	6.4	1	0	3.77823			0
517843	64	2	5	158	78	31.2	131	94	4.9	88.2	88.6	5.5	1	1.6	3.2	27	20	5.58	51	6.4	1	0	3.86311			0
673378	66	1	5	170	76	26.3	149	94	4.9	88.2	159.48	4.7	1.8	1.51	2.4	45	33	4.26	94	6.4	1	0	3.86311			0
295870	60	2	5	156	59	24.2	126	73	4.88	87.84	70.88	4	0.8	1.5	2.21	14	23	5.62	58	6.4	1	0	3.85489			0
341357	43	2	9	150	54	24	94	56	4.86	87.48	116.066	3.4	1.31	0.86	2.31	13.2		4.87	57.5	6.4	1	0	2.03422	3	3	0
98418	64	2	5	155	55	22.9	126	59	4.84	87.12	62.02	5.1	0.7	1.6	2.81	16	17	4.82	60	6.4	1	0	3.86311			0
187642	78	2	5	155	60	25	144	107	4.84	87.12	115.18	5.5	1.3	1.62	2.91	14	17	5.44	87	6.4	1	0	3.86858			0
260032	37	1	2	181	91	27.8	123	71	4.83	86.94	124.04	4.1	1.4	1	2.51	27	27	4.03	80.7	6.4	1	0	4.76934			0
568296	54	1	14	167.5	71.5	25.5	127	78	4.83	86.94	176.314	4.54	1.99	0.87	2.78	12		5.52	78.2	6.4	1	0	2.09446			0
401088	57	1	5	169	73	25.6	127	80	4.81	86.58	194.92	5.2	2.2	1	3.22	23	30	3.3	100	6.4	1	0	4.04654			0
408564	56	2	3	166.5	56.5	20.4	147	82	4.81	86.58	68.222	4.08	0.77	1.25	2.33	15.9		4.73	67.8	6.4	1	0	4.95003	3	3	0
27095	74	2	4	154.5	61.1	25.6	171	110	4.8	86.4	132.9	4.6	1.5	1.58	2.44	23.4	24	5.55	79.4	6.4	1	0	2.7707			0
35857	66	1	5	159	69	27.3	131	85	4.8	86.4	230.36	5.3	2.6	1.51	2.79	24	24	4.06	79	6.4	1	0	3.86037			0
144543	50	2	7	156.9	56.8	23.07	149	72	4.8	86.4	99.232	4.28	1.12	1.22	2.36	19		5.1	46.2	6.4	1	0	2.94045			0
637	46	2	5	163	67	25.2	141	86	4.79	86.22	106.32	5.2	1.2	1.4	3.1	17	22			6.4	1	0	2.96235			0
332517	58	1	3	177.5	78	24.8	136	79	4.79	86.22	322.504	4.95	3.64	0.99	2.34	45.2	35.4	6.25	75.7	6.4	1	0	4.93361	1	3	0
581517	47	2	9	167.4	73.3	26.2	138	82	4.79	86.22	310.1	6.36	3.5	1.24	3.61	11.3		2.03	68.4	6.4	1	0	3.96715			0
656340	52	2	5	159	60	23.7	123	80	4.79	86.22	35.44	4.2	0.4	1.13	2.48	14	23	4.07	74	6.4	1	0	3.77276			0
54566	52	1	2	173	64	21.4	132	89	4.78	86.04	148.848	5.92	1.68	1.45	3.94	16	18.1	6.43	86.7	6.4	1	0	4.68172	1	3	0
370562	51	1	3	179.5	69.5	21.6	118	86	4.77	85.86	63.792	4	0.72	1.45	2.19	15.6	26.5		70.1	6.4	1	0	3.19507	1	3	0
564551	35	1	5	170.5	74.7	25.6	125	80	4.77	85.86	629.06	5.6	7.1	1.26	3.6	36	20	5.42	84	6.4	1	0	2.88296			0
1334	64	1	5	160	67	26.2	161	85	4.75	85.5	203.78	5.9	2.3	1.63	3.18	20	27	4.79	80	6.4	1	0	3.8768			0
560111	74	2	5	161	66	25.5	160	88	4.75	85.5	239.22	5.1	2.7	1.58	2.44	14	24	3.27	60	6.4	1	0	3.86311			0
392491	62	2	5	165	60	22	103	74	4.72	84.96	79.74	5.5	0.9	1.31	3.4	20	27	5.49	62	6.4	1	0	3.86311			0
161184	58	2	3	156	60.5	24.9	138	88	4.69	84.42	112.522	4.71	1.27	1.42	2.7	12.6	18.1	3.85	64.7	6.4	1	0	5.00753	3	3	1
674565	62	2	5	167	67	24	150	82	4.68	84.24	97.46	5.9	1.1	1.66	3.32	17	24	6.94	56	6.4	1	0	3.86311			0
284438	41	2	3	158	50.5	20.23	119	72	4.66	83.88	64.678	5.57	0.73	2.06	3.22	13.4		4.16	60.6	6.4	1	0	5.11978	3	3	1
575290	77	1	5	168	68	24.1	138	73	4.56	82.08	115.18	4.6	1.3	1.24	2.81	13	21	4.35	79	6.4	1	0	3.76728			0
432955	61	2	5	162	56	21.3	126	75	4.55	81.9	168.34	5.5	1.9	1.36	3.55	27	32	3.76	55	6.4	1	0	2.49966			0
531043	44	2	5	166	67.7	24.6	104	67	4.55	81.9	113.408	4.43	1.28	1.5	2.37	13	17	4.93	58	6.4	1	0	5.02396			0
441837	62	2	5	161	51	19.7	126	70	4.51	81.18	88.6	6.1	1	1.67	3.43	10	21	4.32	59	6.4	1	0	3.86037			0
444729	72	1	2	165	79	29	163	102	4.51	81.18	334.908	6.84	3.78	1.53	3.8	28.7	28.9	4.52	69.6	6.4	1	0	4.87611			0
32838	70	1	3	171.5	60.5	20.6	122	51	4.49	80.82	135.558	5.25	1.53	1.28	3.13	20		6.23	66.7	6.4	1	0	4.92539	2	2	0
132347	62	2	5	155	70	29.1	164	92	4.48	80.64	115.18	3.8	1.3	1.47	1.97	23	24	3.51	61	6.4	1	0	3.88227			0
624222	81	1	13	167	69	24.7	163	88	4.38	78.84	145.304	4.64	1.64	1.01	2.76	9.3		3.24	37.3	6.4	1	0	2.06982	3	3	0
607907	63	2	5	161	78	30.1	145	84	4.36	78.48	97.46	4.8	1.1	1.55	2.42	18	25	4.34	71	6.4	1	0	3.86311			0
501521	37	2	9	160.4	45.5	17.7	128	77	4.31	77.58	44.3	4.05	0.5	1.83	2.2	6.8	17.8	3.23	46.7	6.4	1	0	3.5154			0
103283	34	2	5	155	61	25.4	97	64	4.29	77.22	106.32	4.2	1.2	1.71	2.23	16		3.95	45	6.4	1	0	3.04723			0
142766	65	2	2	166	88	31.9	173	109	4.26	76.68	96.574	4.65	1.09	1.18	2.65	14.4	21.1	5	53.5	6.4	1	0	4.63792			0
397445	32	1	2	172	77	26	121	83	4.24	76.32	358.83	6.86	4.05	1.01	4	74.1	38.2	5.85	70.7	6.4	1	0	4.2026			0
505432	72	1	5	165	82	30.1	159	88	4.24	76.32	70.88	5.1	0.8	1.54	2.41	15	23	3.73	79	6.4	1	0	3.86311			0
271137	64	1	5	174	97	32	128	83	4.21	75.78	186.06	3.7	2.1	1.22	2.34	20	20	5	97	6.4	1	0	3.86037			0
447394	50	1	5	172	76	25.7	138	70	4.13	74.34	159.48	5.3	1.8	1.12	3	24	28	6.99	95	6.4	1	0	4.04654			0
360655	36	1	9	171.1	69.2	23.6	109	72	4.11	73.98	202.008	4.89	2.28	0.96	2.78	67.1		4.4	77.5	6.4	1	0	4.58042			0
671433	40	1	2	185	71	20.7	97	65	3.85	69.3	176.314	4.74	1.99	1.12	2.81	18.7		5.22	85.7	6.4	1	0	3.0089	3	3	0
274730	51	1	9	175.5	75.8	24.61	122	69	3.6	64.8	85.056	4.93	0.96	1.66	2.83	20.1		3.89	74	6.4	1	0	5.00479			0
290296	58	1	8	165	71	26.1	130	87	5.5	99	209.096	6.3	2.36	1.24	3.51	30		3.7	76.1	6.39	1	0	5.0924	1	3	0
262096	61	2	2	155	56	23.3	112	70	5.26	94.68	185.174	6.76	2.09	1.47	4.19	29.9		4.88	57.2	6.39	1	0	2.10541			0
303972	55	1	7	171.5	59	20.06	133	82	5.2	93.6	384.524	5.91	4.34	1.34	2.67	21		4.4	69.5	6.39	1	0	4.90623			0
267660	33	1	4	183	105	31.4	145	87	5.02	90.36	163.024	6.3	1.84	0.75	3.61	72.1		6.09	104.4	6.39	1	0	2.43395			0
448499	39	2	5	163	61	23	104	63	4.94	88.92	88.6	5.1	1	1.64	2.89	15		2.47	45	6.39	1	0	2.16564			0
122984	53	1	5	162	63	24	127	85	4.62	83.16	239.22	5.91	2.7	0.89	3.95	26	24	5.66	91	6.39	1	0	4.10678	1	2	1
17022	60	1	3	174	86	28.4	131	88	5.52	99.36	195.806	5.03	2.21	1.23	3.07	34.4	30.6	4.58	80.9	6.38	1	0	2.97057	1	3	0
229939	53	2	2	163	58	21.8	126	89	5.52	99.36	142.646	5.31	1.61	1.07	3.37	8.4		5.61	48.3	6.38	1	0	3.86037			0
417287	44	2	4	164	96	35.7	136	78	5.52	99.36	127.584	5.84	1.44	1.2	3.75	15.7		6.11	68.1	6.38	1	0	3.00616			0
400029	57	1	3	166	63	22.9	136	80	5.42	97.56	97.46	5.06	1.1	1.58	2.8	29.4	31.6	4.89	91.2	6.38	1	0	3.04449	3	3	0
479605	32	1	7	166.5	63.5	22.9	134	79	5.1	91.8	69.108	5.07	0.78	1.45	3.24	15	38	4.12	70.04	6.38	1	0	2.97057			0
473383	43	1	5	179	90	28.1	153	95	4.85	87.3	177.2	4.2	2	1.3	2.19	50	31	4.76	96	6.38	1	0	2.02327			0
589174	81	1	2	161	66	25.5	133	85	4.55	81.9	112.522	5.39	1.27	1.58	3.01	19.8		4.67	80.6	6.38	1	0	2.49418	2	3	0
552467	64	1	9	163.7	73.4	27.4	120	77	4.46	80.28	148.848	5.95	1.68	1.53	3.83	84.6		4.14	70.2	6.38	1	0	3.86585	3	2	0
494872	64	1	2	173	74	24.7	151	90	4.39	79.02	133.786	4.79	1.51	1.25	2.97	11.5		5.39	72.4	6.38	1	0	4.34771	3	3	0
528941	39	1	3	161.5	60	23	132	76	5.56	100.08	44.3	5.69	0.5	1.78	3.68	16.4	25.8	6.05	92.6	6.37	1	0	3.14853	2	3	0
56398	41	1	7	165.5	81.5	29.8	128	94	5.5	99	68.222	4.07	0.77	1.4	2.27	17.4		5.4	89.4	6.37	1	0	2.16016			0
334754	33	1	8	181.5	79.5	24.1	122	87	5.5	99	422.622	6.77	4.77	1.29	3.49	29	27	4.6	87.6	6.37	1	0	4.75017	3	3	0
181316	42	2	7	164	62.9	23.39	119	67	5.4	97.2	62.906	4.98	0.71	1.64	2.46	27		4.4	64.2	6.37	1	0	2.9076			0
61900	53	2	7	155.5	74	30.6	169	94	5.2	93.6	357.058	5.16	4.03	1.38	2.39	25	47	5.8	44.7	6.37	1	0	3.25804	3	3	0
507479	68	1	3	170	82	28.4	159	76	5.2	93.6	155.936	5.07	1.76	0.81	3.59	15.9		3.31	75.5	6.37	1	0	4.03285	3	3	0
41116	47	2	9	163	65.8	24.77	105	69	5.18	93.24	77.082	4.11	0.87	1.04	2.4	23.4		4.61	75.1	6.37	1	0	2.01232			0
168685	49	1	2	172	79	26.7	141	112	5.1	91.8	191.376	5.68	2.16	1.3	3.24	32.4		5.55	72.7	6.37	1	0	5.00205			0
82384	69	1	2	172	70	23.7	124	79	5.09	91.62	256.94	5.89	2.9	0.87	4.07	18.3		4.96	63.4	6.37	1	0	4.10678			0
423351	57	1	2	170	69	23.9	124	83	5.02	90.36	143.532	4.96	1.62	1.09	2.73	37.1		6.2	80.6	6.37	1	0	3.0308	3	2	0
332046	53	1	12	175.5	69.9	22.7	152	80	4.91	88.38	154.164	4.98	1.74	1.47	2.91	16.6		6.93	76.5	6.37	1	0	2.0616			0
529386	46	1	2	167	86	30.8	160	119	4.91	88.38	141.76	5.13	1.6	1.16	3.07	41.3		6.05	69	6.37	1	0	2.02875			0
462268	63	1	3	165.5	63	23	109	80	4.56	82.08	169.226	4.09	1.91	1.23	2.13	21.9		5.17	63.6	6.37	1	0	4.46543	1	3	0
491015	73	2	3	152	45.5	19.7	134	63	4.19	75.42	99.232	5.67	1.12	1.39	3.24	12.3		5.19	67.2	6.37	1	0	3.06366	3	3	0
354184	50	1	9	177	79.4	25.3	129	80	5.53	99.54	217.07	5.12	2.45	0.97	3.56	51.2	36.4	5.77	80	6.36	1	0	3.26626	1	3	0
570257	54	1	16	163.3	74.3	27.9	139	87	5.5	99	231.246	4.63	2.61	1.38	3.21	25.8		9.56	95	6.36	1	0	2.28337	3	3	0
102352	59	1	7	173.5	80.5	26.7	150	96	5.4	97.2	113.408	4.67	1.28	1.39	2.56	30.7		4.9	72	6.36	1	0	2.00958			0
235875	49	1	8	158	65	26	157	102	5.4	97.2	302.126	6.63	3.41	1.14	3.87	21	27	3.2	66.8	6.36	1	0	4.72005	1	1	0
193868	41	1	5	163	65	24.5	170	104	5.3	95.4	132.9	5.2	1.5	1.34	3.39	48	38	4.61	84	6.36	1	0	3.08282	1	1	1
485769	34	1	4	170	70	24.2	135	77	5.1	91.8	108.978	4.24	1.23	1.34	2.56	47.7		3.13	71	6.36	1	0	3.01164			0
304621	56	1	3	173.5	69	22.9	127	77	4.72	84.96	123.154	3.69	1.39	0.95	2.06	36.1	24.3	4.4	73.8	6.36	1	0	4.91718	3	3	0
227358	26	2	11	162.5	58.8	22.3	126	77	4.62	83.16	84.17	3.27	0.95	1.7	1.39	7.1	14.8			6.36	1	0	2.00684			0
348817	62	2	2	159	62	24.5	107	79	4.47	80.46	146.19	5.17	1.65	1.11	2.93	31.6		6.2	65.1	6.36	1	0	4.08487			0
95128	46	1	7	167.5	62.4	22.2	112	71	5.5	99	141.76	4.57	1.6	1.38	2.54	19.8		4.1	71.6	6.35	1	0	2.0835			0
176499	37	1	2	175	73	23.8	133	90	5.41	97.38	174.542	6.57	1.97	0.9	3.09	28.5		3.71	87.6	6.35	1	0	2.8501			0
486366	58	1	5	167	59	21.2	109	57	5.41	97.38	97.46	5.57	1.1	1.88	2.73	13	20	4.97	82	6.35	1	0	2.01232			0
684027	65	1	3	174	68	22.46	141	77	5.34	96.12	79.74	4.3	0.9	1.41	2.44	24		3.76	78.5	6.35	1	0	2.0178	3	3	0
434087	50	1	7	168.5	67	23.6	118	60	5.3	95.4	98.346	3.98	1.11	1.12	2.09	23		5.2	85.6	6.35	1	0	4.04107			0
596310	29	2	8	166.1	61.9	22.4	110	63	5.3	95.4	170.998	6.94	1.93	1.6	4.41	31		4.2	60	6.35	1	0	2.98973	3	3	0
541261	39	1	7	171	79	27.02	132	91	5.1	91.8	251.624	6.42	2.84	0.98	3.64	99		5.4	83.7	6.35	1	0	4.92539			0
585314	54	1	13	175.5	86	27.9	118	81	5.1	91.8	260.484	3.46	2.94	1.09	1.56	24.7		3.8	96.6	6.35	1	0	2.00958	3	3	0
124824	32	1	10	169.5	72.5	25.1	135	50	4.95	89.1	129.356	4.76	1.46	1.46	2.79	64		3.9	62	6.35	1	0	2.39562	3	1	0
144601	63	1	8	168.5	59	20.8	121	72	5.4	97.2	101.004	4.55	1.14	1.76	2.27	13.3		3.9	69.6	6.34	1	0	2.13552	1	1	0
321716	47	1	7	177	64.5	20.59	115	63	5.3	95.4	233.018	5.33	2.63	1.16	2.61	22		6	80.2	6.34	1	0	4.75291			0
472815	53	1	7	174.5	57	18.7	129	83	5.2	93.6	72.652	5.33	0.82	1.14	3.33	22	27	5.6	64.8	6.34	1	0	4.08214			0
478886	50	1	7	171.5	85	28.9	118	73	5.2	93.6	244.536	5.29	2.76	0.88	2.73	20		4.5	73.6	6.34	1	0	2.68309			0
541611	34	1	5	174	69	22.8	106	64	5.17	93.06	169.226	4.71	1.91	1.2	2.26	25	24	4	80	6.34	1	0	2.10267			0
92398	51	1	7	172.5	70	23.5	93	61	5	90	279.976	4.79	3.16	0.76	2.24	20		6.2	85.6	6.34	1	0	4.14237			0
336192	46	1	9	176.7	80.2	25.7	137	91	4.99	89.82	113.408	5.92	1.28	1.29	3.37	39.8		5.12	84.7	6.34	1	0	2.03149			0
557577	35	1	5	167.5	88	31.4	118	74	4.99	89.82	212.64	5.64	2.4	1.91	2.61	125	64	4.59	67	6.34	1	0	2.07255			0
253304	43	1	2	166	80	29	148	108	4.93	88.74	339.338	6.15	3.83	1.32	3.53	59.3		4.66	73.5	6.34	1	0	2.16838			0
578480	34	2	10	156.5	51.8	21.1	108	67	4.93	88.74	35.44	4.57	0.4	1.51	1.69	13	33	5.1	71	6.34	1	0	2.02601	3	3	0
313669	74	2	7	160.6	60.5	23.5	185	82	4.9	88.2	73.538	5.36	0.83	1.6	3.07	12		5.7	79	6.34	1	0	5.03765			0
68950	52	1	5	173	82	27.4	111	69	5.51	99.18	177.2	4.4	2	1.59	1.8	34		3.64	64	6.33	1	0	2.06982			0
109546	53	1	8	173.5	78	25.9	121	77	5.5	99	189.604	9.14	2.14	1.35	6	34		3.7	69.7	6.33	1	0	3.84668	3	2	0
211675	63	2	2	168	80	28.3	138	88	5.43	97.74	154.164	5.55	1.74	1.17	3.09	28.8		2.89	61.8	6.33	1	0	5.04038			0
621502	39	2	3	155	60	25	135	88	5.33	95.94	86.828	4.29	0.98	1.57	2.38	16.7	20.2	4.2	54.4	6.33	1	0	3.12936	3	3	1
661139	39	2	7	156.7	56.3	22.93	88	68	5.2	93.6	132.9	5.66	1.5	1.57	3.08	18		4.8	60.2	6.33	1	0	4.98015			0
137453	61	1	3	162.5	68.5	25.9	126	75	5.15	92.7	424.394	4.8	4.79	1.22	1.96	18.8	25.4	5.13	67.4	6.33	1	0	2.86653	1	3	0
284403	48	2	7	155.7	56.3	23.22	118	72	5.1	91.8	67.336	4.67	0.76	1.27	2.62	18		5.16	47.2	6.33	1	0	4.9911			0
519616	43	2	11	159.5	65.2	25.6	132	88	4.9	88.2	67.336	3.98	0.76	1.33	2.59	16.8	20.9			6.33	1	0	2.01232			0
310439	40	1	7	183	88	26.28	122	89	4.8	86.4	238.334	4.93	2.69	1.21	2.62	24		5.8	96.7	6.33	1	0	5.21287			0
303151	40	2	9	164.7	55	20.3	105	67	3.82	68.76	63.792	4.45	0.72	1.7	2.56	10.9		4.66	57.8	6.33	1	0	3.0308			0
539266	32	2	2	158	66	26.4	119	79	3.49	62.82	77.082	5.6	0.87	1.48	3.5	9.4		4.74	55.7	6.33	1	0	3.06913			0
205515	49	1	12	170	68.3	23.6	105	63	5.36	96.48	241.878	6.53	2.73	1.43	3.91	21.1	19.8	3.87	60	6.32	1	0	2.00684			0
364903	52	1	7	169.5	69	24.02	112	70	5.3	95.4	38.984	4.86	0.44	1.68	2.68	5		4.4	82.8	6.32	1	0	5.20192			0
575027	63	1	2	178	75	23.7	128	98	5.21	93.78	822.208	6.03	9.28	0.88	0.88	28		5.35	79.5	6.32	1	0	4.06297			0
296477	71	2	2	146	49	23	102	59	5.12	92.16	133.786	5.33	1.51	0.93	2.95	22.1		5.91	61.4	6.32	1	0	2.58453	3	3	0
480028	57	1	3	162	63	24	139	89	5.02	90.36	200.236	4.04	2.26	1.02	2.17	25	29.3	7.52	63.5	6.32	1	0	4.85147	3	3	0
60967	32	1	2	180	71	21.9	128	79	4.96	89.28	127.584	4.57	1.44	1.24	2.45	17.1		6.92	84.2	6.32	1	0	3.0089	3	3	0
661305	47	1	3	166	68.5	24.9	112	81	4.61	82.98	284.406	5.02	3.21	0.94	2.76	26.1		6.27	85.7	6.32	1	0	5.16906	1	3	0
6571	66	1	7	174	67.5	22.3	93	61	4.5	81	79.74	4.73	0.9	1.28	2.75	8		7.05	58.2	6.32	1	0	5.03765			0
586129	51	2	2	159	64	25.3	111	69	5.51	99.18	135.558	5.03	1.53	1.1	2.81	14.1		5.33	54.1	6.31	1	0	4.68172			0
183640	45	1	8	176.1	71.7	23.1	105	77	5.42	97.56	304.784	5.24	3.44	1.47	3.04	21.8		5.5	76.5	6.31	1	0	2.47775	1	2	0
471493	60	1	5	164	71	26.4	126	73	5.34	96.12	177.2	5	2	1.48	3.03	49	38	5.71	83	6.31	1	0	2.00684			0
539341	42	1	7	170.5	66.5	22.9	128	80	5.3	95.4	288.836	5.08	3.26	1.32	2.84	20.9		7.7	99.1	6.31	1	0	3.06366			0
2010	53	2	2	151	51	22.4	125	81	5.29	95.22	84.17	6	0.95	1.39	3.56	16		3.73	49.5	6.31	1	0	2.05613			0
95819	54	2	2	166	62	22.5	135	88	5.25	94.5	65.564	5.29	0.74	1.56	3.2	18		4.14	45.4	6.31	1	0	3.67967			0
230337	63	2	2	148	52	23.6	137	85	5.25	94.5	128.47	5.89	1.45	1.63	3.42	16.4		5.14	56.2	6.31	1	0	2.01232			0
21578	31	1	8	171.3	62.1	21.1	115	76	5.1	91.8	110.75	5.88	1.25	1.7	3.43	24		4.6	79.1	6.31	1	0	2.987	3	3	0
85441	27	1	6	164	63.5	23.6	104	64	5	90	43.414	3.63	0.49	1.23	2.33	12.3	15.2	7.18	69.6	6.31	1	0	2.13005			0
146989	64	2	2	152	51	22.1	126	73	4.7	84.6	97.46	6.37	1.1	1.33	4.67	12.6		3.66	40.8	6.31	1	0	2.77892			0
403372	61	1	7	167	76.5	27.4	98	63	4.7	84.6	109.864	5.51	1.24	1.14	3.18	32		4.5	72.3	6.31	1	0	2.5462			0
657367	58	1	7	168	94	33.3	128	88	4.7	84.6	175.428	4.69	1.98	1.29	2.63	41		5.8	71.2	6.31	1	0	2.02875			0
641243	32	1	2	167	61	21.9	128	80	4.48	80.64	83.284	5.28	0.94	1.37	3.25	16.1		6.47	82.6	6.31	1	0	2.18754			0
150404	51	1	2	174	88	29.1	126	90	5.59	100.62	394.27	5.42	4.45	0.82	2.78	18.6	18.3	7.42	113.2	6.3	1	0	2.08077			0
248746	60	2	2	162	68	25.91	117	90	5.59	100.62	110.75	4.31	1.25	1.53	2.27	21.9		4.18	65.2	6.3	1	0	4.78576			0
353765	50	1	5	168	70	24.8	122	79	5.59	100.62	141.76	4.5	1.6	1.31	2.63	14	23	4.65	93	6.3	1	0	3.49897			0
437987	35	1	5	169	69.8	24.4	132	91	5.59	100.62	149.734	6.21	1.69	0.86	2.61	18	21	2.41	76	6.3	1	0	4.95277			0
240124	63	1	5	180.5	83.2	25.5	99	64	5.58	100.44	190.49	5.15	2.15	0.95	2.52	28	26	4.6	84	6.3	1	0	4.95277			0
369596	56	2	5	159	62	24.5	134	82	5.58	100.44	177.2	4.13	2	1.2	2.08	15	23	4.68	61	6.3	1	0	4.88159			0
263	66	1	5	162	70	26.7	129	74	5.57	100.26	106.32	6	1.2	1.46	3.4	15		5.15	78	6.3	1	0	2.99795			0
211301	58	1	2	175	68	22.2	128	85	5.57	100.26	258.712	5.18	2.92	0.86	3.28	23.7	24.5	8.08	91.8	6.3	1	0	4.13963			0
236100	86	1	5	164	81	30.1	160	70	5.57	100.26	79.74	4.1	0.9	1.12	2.48	19	24	7.85	120	6.3	1	0	2.8063			0
544133	34	1	5	176.5	70	22.5	120	88	5.57	100.26	202.894	4.9	2.29	1.04	3.46	27	21	3.39	71	6.3	1	0	5.01027			0
47651	46	2	5	156	58	23.8	138	67	5.56	100.08	53.16	4.9	0.6	1.34	3.04	30	23	3.66	63	6.3	1	0	3.72348	3	3	0
441950	58	1	12	174	69	22.8	120	80	5.56	100.08	212.64	4.54	2.4	0.87	2.3	17.1		5.27	86	6.3	1	0	2.06434			0
404444	53	1	5	170	72	24.9	123	90	5.55	99.9	168.34	6.1	1.9	1.32	4.31	33	30	3.31	93	6.3	1	0	3.16769			0
448601	56	1	5	164	52.3	19.4	128	89	5.55	99.9	55.818	4.44	0.63	1.56	2.6	14	22	7.18	77	6.3	1	0	3.92882			0
575310	65	1	14	158	59.1	23.7	108	77	5.55	99.9	85.942	4.04	0.97	2.04	1.98	33.9		8.13	84.7	6.3	1	0	2.03149	3	3	0
23733	74	2	4	161	68	26.1	148	69	5.54	99.72	317.188	5	3.58	0.93	2.63	39	42.8	4.38	62.3	6.3	1	0	2.6256			0
403985	64	1	5	172	76.1	25.7	124	88	5.54	99.72	141.76	5.2	1.6	1.49	3.09	58		6.62	82	6.3	1	0	2.0178			0
282646	61	1	3	164.5	73.5	27.2	117	81	5.53	99.54	173.656	5.3	1.96	1.08	3.06	20.3		6.66	64.1	6.3	1	0	2.13279	1	1	0
442316	63	2	9	154.7	46.4	19.4	127	86	5.53	99.54	29.238	5.14	0.33	1.95	3.08	11.4		4.63	51.1	6.3	1	0	2.02875			0
241007	66	2	5	157	54	21.9	139	88	5.52	99.36	230.36	4.7	2.6	1.27	2.75	14	25	3.35	71	6.3	1	0	3.76728			0
370578	36	1	5	172	68	23	126	74	5.52	99.36	70.88	3.7	0.8	1.1	2.43	20	20	5.62	83	6.3	1	0	2.91307			0
452017	27	1	5	174	59	19.5	138	70	5.52	99.36	62.02	3.7	0.7	1.29	2.23	23	20	4.22	98	6.3	1	0	3.21697	1	3	0
644444	39	2	3	164	54	20.1	100	67	5.52	99.36	46.958	3.5	0.53	1.12	2.17	18.5		5.09	43.5	6.3	1	0	3.08008	3	3	1
4867	68	1	2	174	71	23.5	142	87	5.51	99.18	114.294	3.79	1.29	0.96	2.39	25.9		5.33	70.1	6.3	1	0	3.14031			0
36603	52	1	5	170	64	22.1	120	69	5.51	99.18	38.984	2.8	0.44	1.23	2.66	11		3.39	58	6.3	1	0	4.11499			0
63341	28	1	5	175	90	29.4	128	76	5.51	99.18	363.26	5.1	4.1	1.32	2.83	100	51	4.8	77	6.3	1	0	2.03149			0
270759	66	2	11	166.5	75	27.1	119	64	5.51	99.18	178.972	7.46	2.02	1.43	4.88	10.1		5.35	63.9	6.3	1	0	2.10267			0
361299	61	2	5	152.5	43.5	18.7	127	84	5.51	99.18	70.88	4.4	0.8	1.42	2.42	7		4.05	61	6.3	1	0	4.04107			0
454624	58	1	5	164	64.4	23.9	109	71	5.51	99.18	62.02	4.4	0.7	1.37	2.69	18	21	4.07	73	6.3	1	0	2.25599			0
531740	51	1	5	172	85	28.7	174	89	5.51	99.18	239.22	5.3	2.7	1.95	2.52	22	19	4.85	67	6.3	1	0	4			0
621956	48	1	11	180	82.6	25.5	125	82	5.51	99.18	124.926	4.05	1.41	1.11	2.37	35.3		4.55	78	6.3	1	0	2.00684			0
683836	44	1	13	166	61.8	22.4	128	72	5.51	99.18	96.574	5.77	1.09	1.71	3.39	17.2		6.28	71.7	6.3	1	0	3.02806	3	2	0
26018	65	1	5	172	60	20.3	150	115	5.5	99	35.44	4	0.4	1.5	2.08	13	14	4.45	82	6.3	1	0	3.88227			0
179077	81	2	5	151	47	20.6	139	76	5.5	99	389.84	4.1	4.4	1.35	2.21	15	19	5.39	100	6.3	1	0	2.89117			0
202911	70	1	6	166	76.5	27.8	144	101	5.5	99	108.092	5.41	1.22	1.16	3.14	33				6.3	1	0	2.0178			0
349850	70	2	5	154	49	20.7	119	72	5.5	99	74.424	7.84	0.84	1.59	3.51	32	23	4.66	36	6.3	1	0	4.90623			0
376839	58	1	5	181	79	24.1	105	78	5.5	99	178.972	5.03	2.02	1.44	2.82	28	23	6.6	79	6.3	1	0	2.05339			0
432796	43	1	4	171	65	22.2	121	81	5.5	99	104.548	4.92	1.18	1.28	2.63	23	21.1	4.28	69	6.3	1	0	3.18138			0
515589	62	1	8	170.5	81.5	28	115	81	5.5	99	125.812	3.62	1.42	0.93	1.93	10	21	3.7	91.3	6.3	1	0	3.05818	1	2	0
175830	63	1	4	171	88	30.1	128	68	5.49	98.82	159.48	4.72	1.8	1.21	2.64	18.9		4.24	74.7	6.3	1	0	2.74333			0
254526	76	1	13	168	81.7	28.9	131	87	5.49	98.82	125.812	4.31	1.42	1	2.47	24.2		5.9	97.4	6.3	1	0	2.36003	3	2	0
275166	62	2	5	161	82	31.6	140	89	5.49	98.82	389.84	4.2	4.4	1.52	1.83	19	20	3.6	73	6.3	1	0	3.86858			0
298190	67	2	4	152.5	63.5	27.3	183	88	5.49	98.82	139.102	6.3	1.57	1.23	3.95	29	36	3.01	54.2	6.3	1	0	2.02053			0
192161	58	1	11	173.8	74.9	24.8	140	91	5.48	98.64	631.718	6.21	7.13	1.03	1.33	14.3	18.8	7.67	81.1	6.3	1	0	2.07529			0
278219	54	2	5	161	70	27	125	81	5.48	98.64	88.6	4.4	1	1.32	2.84	18	27	3.77	61	6.3	1	0	4.03559			0
359392	75	2	5	145	44	20.9	131	70	5.48	98.64	256.94	6.5	2.9	1.69	4.05	17	23	4.41	86	6.3	1	0	2.87748			0
387791	59	1	4	165	67	24.6	127	85	5.48	98.64	163.91	5.37	1.85	1.3	3.02	48.3	50.7	2.58	65	6.3	1	0	2.10541			0
399173	58	2	4	161	66	25.5	130	80	5.48	98.64	310.986	6.83	3.51	1.24	4.13	19		5.34	74.3	6.3	1	0	3.19781			0
461497	53	1	5	174	84	27.7	125	74	5.47	98.46	97.46	3.9	1.1	1.04	2.6	34	30	6.16	77	6.3	1	0	4.03559			0
544452	38	1	5	174	100	33	131	72	5.47	98.46	177.2	4.4	2	1.08	2.6	79		4.82	84	6.3	1	0	3.04997	1	3	0
655501	72	1	2	164	68	25.3	149	91	5.47	98.46	150.62	3.79	1.7	0.93	1.76	34.5		5.16	85.3	6.3	1	0	4.0794	3	3	0
221016	33	1	5	174	63	20.8	139	81	5.46	98.28	106.32	4.13	1.2	1.61	2.13	21	21	5.51	91	6.3	1	0	4.21355			0
320637	63	1	5	163	69	26	138	85	5.46	98.28	115.18	2.4	1.3	0.77	1.21	31	24	2.78	96	6.3	1	0	2.85832			0
418314	40	2	5	155	63	26.2	111	70	5.46	98.28	159.48	4.2	1.8	1.32	2.41	72	49	4.54	58	6.3	1	0	4.18891			0
94095	50	2	5	163	76	28.6	103	68	5.45	98.1	132.9	4.8	1.5	1.32	2.55	15	17	3.65	58	6.3	1	0	3.02259			0
84869	61	2	5	165	65	23.9	149	83	5.44	97.92	159.48	5.2	1.8	1.81	2.68	16		8.12	60	6.3	1	0	3.97536			0
229012	44	2	5	156	75	30.8	142	85	5.44	97.92	124.04	4.8	1.4	1.32	3.05	21	21	3.84	79	6.3	1	0	2.20397			0
328773	48	1	2	168	71	25.2	130	88	5.44	97.92	151.506	5.92	1.71	1.04	4.15	32.8		4.91	70.6	6.3	1	0	4.03559	3	3	1
556998	59	2	5	161	56	21.6	95	75	5.44	97.92	97.46	5.2	1.1	1.32	3.3	18	23	4.38	64	6.3	1	0	3.91513			0
441168	60	2	5	155.5	49.2	20.3	128	85	5.43	97.74	65.564	5.44	0.74	1.42	3.12	11	23	2.53	53	6.3	1	0	4.88159			0
673141	68	1	3	168	86.5	30.6	149	94	5.43	97.74	116.066	4.72	1.31	1.19	2.64	33.7		5.69	78.2	6.3	1	0	2.98973	3	3	0
106466	59	2	3	154.5	49	20.5	125	78	5.42	97.56	160.366	5.98	1.81	1.84	3.57	28.2		4.6	55.4	6.3	1	0	2.4011	3	3	0
132748	41	1	5	162	66	25.1	115	81	5.42	97.56	177.2	4.1	2	1.3	2.75	19		5.96	73	6.3	1	0	3.04723			0
268525	54	2	5	162	55	21	118	73	5.42	97.56	88.6	7	1	1.43	4.15	8	22	4.91	62	6.3	1	0	4.12047			0
656033	45	2	3	159	57	22.5	131	79	5.42	97.56	92.144	7.35	1.04	1.76	4.44	11.6	20.5	4.18	48.1	6.3	1	0	2.02327	3	3	1
108460	51	1	5	174	84	27.7	120	82	5.41	97.38	310.1	4.2	3.5	1.33	2.23	21	28	6.24	74	6.3	1	0	4.03559			0
206528	52	1	14	177	99.1	31.6	145	76	5.41	97.38	212.64	5.41	2.4	1.05	3.88	180.3	101.2	3.16	61.3	6.3	1	0	2.20671			0
326838	62	1	9	172	73.5	24.8	120	78	5.41	97.38	121.382	4.36	1.37	1.21	2.58	30.4		5.67	74.5	6.3	1	0	4.19713	1	2	0
429530	82	2	5	159	52	20.6	156	74	5.41	97.38	141.76	4.7	1.6	1.3	2.85	7	20	4.77	53	6.3	1	0	3.00616			0
611367	43	2	5	167	57	20.4	113	71	5.41	97.38	132.9	5.1	1.5	1.51	2.99	45		3.33	68	6.3	1	0	2.37098	3	3	0
19671	63	1	5	172	74	25	145	80	5.4	97.2	44.3	5.7	0.5	1.92	3.01	29		9.42	77	6.3	1	0	4.64887			0
24083	31	1	5	175	59	19.3	105	66	5.4	97.2	111.636	3.63	1.26	1.24	2.19	17		6	97	6.3	1	0	2.02875			0
134504	46	1	2	165	78	28.7	149	102	5.4	97.2	114.294	3.01	1.29	1.11	1.34	33.9		4.36	85.9	6.3	1	0	4.98015			0
677497	48	1	9	176.5	76.6	24.6	141	88	5.4	97.2	81.512	4	0.92	1.08	2.7	121.1		4.6	78.8	6.3	1	0	2.06982			0
188305	60	2	12	158.5	63.2	25.2	137	66	5.39	97.02	427.052	6.11	4.82	0.98	2.69	23.5		3.97	54.3	6.3	1	0	2.50513			0
42722	57	1	5	171	66	22.6	95	66	5.38	96.84	70.88	4.8	0.8	1.58	2.46	18		4.34	87	6.3	1	0	3.85489			0
147415	44	1	2	172	73	24.7	117	84	5.38	96.84	138.216	4.72	1.56	0.53	3.34	62	38.8	4.71	76.9	6.3	1	0	2.99521			0
654647	56	2	5	162	72	27.4	121	83	5.38	96.84	62.02	3.6	0.7	1.3	2.11	68		7.04	64	6.3	1	0	3.14579			0
676166	63	1	5	177	78	24.9	164	99	5.38	96.84	132.9	4.7	1.5	1.39	2.75	20		5.58	93	6.3	1	0	4.03833			0
134936	51	2	5	155	55	22.9	148	92	5.37	96.66	97.46	4.3	1.1	1.23	2.48	16	24			6.3	1	0	2.95688			0
293117	56	2	5	160.5	78.8	30.6	126	75	5.37	96.66	115.18	4.19	1.3	0.94	2.54	12	22	3.86	57	6.3	1	0	4.95003			0
341973	42	2	4	157	50	20.3	111	69	5.37	96.66	101.89	4.93	1.15	1.56	2.86	14.9	16.5	3.71	49.3	6.3	1	0	2.46133			0
421540	43	2	5	172	62	21	126	76	5.37	96.66	88.6	4.6	1	1.24	2.9	16	21	4.58	48	6.3	1	0	3.77276			0
29220	40	1	3	184	98.3	29	127	93	5.36	96.48	169.226	5.43	1.91	1.4	3.36	23.7		4.17	82.1	6.3	1	0	2.47775	3	3	0
280091	42	2	5	156.5	52	21.2	120	80	5.36	96.48	49.616	4.4	0.56	1.43	2.39	14		3.49	56	6.3	1	0	3.9781	3	3	0
455965	52	2	3	155.5	55	22.7	147	88	5.36	96.48	73.538	4.34	0.83	1.27	3.01	17.7		3.79	41	6.3	1	0	3.69336	3	3	0
576555	53	1	2	178	74	23.4	103	73	5.36	96.48	124.926	5.64	1.41	1.08	3.58	21.5		7.12	77.6	6.3	1	0	3.01711	1	3	0
653368	79	1	9	172.5	83.1	27.9	139	76	5.36	96.48	167.454	4.23	1.89	1.06	2.38	15.4		4.46	91.5	6.3	1	0	3.09377	3	3	0
65478	73	2	5	153	58	24.8	158	75	5.35	96.3	186.06	5.6	2.1	1.55	3.4	21	29	4.42	79	6.3	1	0	2.88569			0
620025	45	2	4	161.5	84.2	32.3	119	79	5.35	96.3	198.464	4.85	2.24	1.31	2.66	35.8		4.09	43.6	6.3	1	0	4.07392			0
325045	31	2	2	153	61	26.1	116	78	5.34	96.12	118.724	5.56	1.34	1.86	3.12	13.1	22.2	5.26	54.5	6.3	1	0	2.10267			0
331165	74	1	4	174	71.6	23.6	132	79	5.34	96.12	120.496	6.21	1.36	1.7	3.75	21.2		6.14	90.3	6.3	1	0	4.91444			0
518882	50	2	5	162	48	18.3	107	66	5.34	96.12	34.554	5.3	0.39	1.82	2.39	8	16	4.51	59	6.3	1	0	3.89322			0
655860	60	1	5	168	79	28	135	79	5.34	96.12	239.22	6.2	2.7	1.46	3.93	28	24	4.57	86	6.3	1	0	3.77002			0
193215	53	1	2	174	93	30.7	137	88	5.33	95.94	155.936	5.66	1.76	1.27	3.54	46.5	40.7	4.96	66.1	6.3	1	0	2.88843			0
492259	61	2	5	153	63	26.9	136	72	5.33	95.94	194.92	5.6	2.2	1.93	2.84	14	18	5.66	54	6.3	1	0	4			0
683876	39	1	4	178	120	37.9	134	92	5.33	95.94	165.682	5.76	1.87	1.09	3.29	92.3		7.49	90.7	6.3	1	0	3.05544			0
357469	58	2	13	161	50	19.3	142	72	5.32	95.76	43.414	5.72	0.49	2.49	3.2	8.7		3.79	52.6	6.3	1	0	2.19849			0
404715	63	1	5	168	65	23	160	87	5.32	95.76	97.46	3.5	1.1	1.38	1.91	14	24	3.49	70	6.3	1	0	3.86311			0
601837	89	1	5	157	45	18.3	144	69	5.32	95.76	44.3	5.5	0.5	1.62	3.05	9	11	6.98	107	6.3	1	0	3.86858			0
647356	60	2	5	164	73	27.1	150	74	5.32	95.76	44.3	5.4	0.5	1.56	2.71	17	26	6	58	6.3	1	0	3.86858			0
179855	59	2	4	156	55	22.6	105	80	5.31	95.58	80.626	4.9	0.91	1.15	2.92	15.5		5.32	60.3	6.3	1	0	3.73169			0
404732	55	1	5	171	68	23.3	128	78	5.31	95.58	106.32	4.3	1.2	1.33	2.55	12	27	5.85	74	6.3	1	0	2.94319			0
170956	52	1	5	173	67	22.4	104	61	5.3	95.4	106.32	4.9	1.2	1.7	2.45	16		5.66	87	6.3	1	0	3.14579			0
322194	48	1	7	173.5	88.5	29.4	147	99	5.3	95.4	165.682	4.34	1.87	1.01	2.36	45		4.6	63.3	6.3	1	0	2.78713			0
415617	37	1	5	166	59	21.4	132	79	5.3	95.4	128.47	4.57	1.45	1.47	2.71	22		4.9	84	6.3	1	0	2.03696			0
665338	43	1	12	164	56	20.8	105	59	5.3	95.4	88.6	4	1	1.04	2.35	31.2	21.1	5.3	68.4	6.3	1	0	2.1191			0
197089	59	1	4	177	69.2	22.1	120	82	5.29	95.22	455.404	5.51	5.14	0.9	2.83	27.9		3.62	75.3	6.3	1	0	4.00548	1	2	0
405371	57	1	5	171	73	25	126	84	5.29	95.22	434.14	6.2	4.9	1.47	3.7	13	32	5.05	71	6.3	1	0	3.73717			0
518765	55	2	3	155	51	21.2	132	76	5.27	94.86	182.516	5.46	2.06	1.38	3.36	37.1	28.2	5.95	51.5	6.3	1	0	2.97331	3	3	0
84358	59	2	4	148	50.4	23	149	83	5.26	94.68	176.314	4.4	1.99	1.19	2.28	10.7	20.8	6.14	48.9	6.3	1	0	2.00958			0
99740	54	1	2	180	77	23.8	121	84	5.26	94.68	161.252	5.36	1.82	0.96	3.54	32.1	23.8	3.22	88.2	6.3	1	0	4.68172	1	3	0
356852	37	1	5	171	86	29.4	133	96	5.26	94.68	256.94	5.1	2.9	1.45	3.09	39		5.5	78	6.3	1	0	2.01232			0
682535	69	1	5	155	66	27.5	148	87	5.26	94.68	106.32	5.7	1.2	1.55	2.67	29	29	7.18	76	6.3	1	0	3.89322			0
323074	57	1	5	189	102	28.6	122	79	5.25	94.5	97.46	5.4	1.1	1.3	3.16	22	22	4.84	82	6.3	1	0	2.93498			0
623655	36	1	2	173	99	33.1	127	90	5.25	94.5	178.086	6.95	2.01	1.24	4.28	90.2	51	2.33	66.1	6.3	1	0	2.45038	3	3	0
378712	53	2	9	159.5	62.6	24.6	127	90	5.24	94.32	145.304	6.22	1.64	0.97	4.12	30.8	25.7	4.38	57.9	6.3	1	0	3.94524			0
488028	37	1	5	176	95	30.7	126	59	5.24	94.32	230.36	4.2	2.6	1.13	2.51	48	27	4.89	81	6.3	1	0	3.77823			0
507115	76	1	5	165	55	20.2	125	72	5.24	94.32	79.74	6.4	0.9	1.57	3.3	9	23	5.47	87	6.3	1	0	3.86858			0
609736	39	2	5	157	68	27.6	130	81	5.24	94.32	79.74	4.9	0.9	1.75	2.36	19	19	6.2	64	6.3	1	0	3.83573			0
43634	51	1	5	174.5	71	23.3	132	84	5.22	93.96	88.6	5.6	1	1.93	2.9	17		4.55	83	6.3	1	0	4.09856			0
69497	41	1	3	173.5	65	21.6	125	88	5.22	93.96	104.548	4.19	1.18	0.74	2.43	38.7		3.46	79.5	6.3	1	0	3.17043	3	3	0
266407	37	2	5	163	55.2	20.8	90	58	5.22	93.96	99.232	4.76	1.12	0.77	2.89	9	14	4.21	58	6.3	1	0	4.93908			1
586953	60	1	5	158	61	24.4	150	103	5.22	93.96	177.2	4	2	1.56	2.11	30	30	5.07	60	6.3	1	0	3.05818			0
3414	40	2	5	160	63	24.6	136	86	5.21	93.78	345.54	4.8	3.9	1.79	2	19		2.53	57	6.3	1	0	3.83299			0
114876	63	1	5	171	74	25.3	137	98	5.21	93.78	336.68	5.5	3.8	1.62	2.53	29	23	4.53	85	6.3	1	0	3.86037			0
139054	55	2	5	164.5	62.8	23.2	115	78	5.21	93.78	78.854	5.56	0.89	1.3	2.76	27	37	4.94	78	6.3	1	0	4.95825			0
346051	67	1	4	162	70	26.7	125	75	5.21	93.78	84.17	5.95	0.95	1.16	3.81	18.9		5.07	80	6.3	1	0	3.04449			0
19455	68	2	3	152	63.5	27.5	134	79	5.2	93.6	87.714	4.65	0.99	1.9	2.29	15.9		3.73	45.1	6.3	1	0	2.00137	3	2	0
109718	53	2	5	160.5	61.8	24	130	77	5.2	93.6	116.066	3.95	1.31	1	2.73	11	18	6.47	61	6.3	1	0	4.87337			0
130770	35	1	13	161	72	27.8	149	85	5.2	93.6	411.104	5.7	4.64	0.91	3.04	48.1		3.7	74.4	6.3	1	0	2.04791	3	2	0
143690	55	1	5	169	85	29.8	118	76	5.2	93.6	194.92	5.8	2.2	1.43	3.47	21	10	3.28	64	6.3	1	0	3.0089			0
184464	65	1	14	170	57.5	19.9	105	51	5.2	93.6	100.118	4.82	1.13	1.53	3.08	21		5.1	74.1	6.3	1	0	2.09993	3	3	0
192158	65	2	5	152	63	27.3	155	76	5.2	93.6	124.04	5.9	1.4	1.47	3.7	13	20	3.77	78	6.3	1	0	2.88843			0
237581	62	2	5	166.5	71.5	25.8	171	94	5.2	93.6	120.496	5.07	1.36	1.08	2.92	11	24	4.18	61	6.3	1	0	4.72827			0
287325	38	1	5	172	68	23	107	68	5.2	93.6	83.284	3.62	0.94	1.28	2.12	30		5.4	91	6.3	1	0	2.03149			0
642511	48	2	5	163	52.6	19.8	105	69	5.2	93.6	35.44	3.6	0.4	1.49	1.59	11		3.1	51	6.3	1	0	3.87953	3	3	0
467344	58	1	3	165.5	63	23	130	90	5.19	93.42	178.086	4.76	2.01	1.02	2.64	26.8	18.8	4.05	93.6	6.3	1	0	2.09172	3	3	0
174262	45	1	5	165.5	80	29.2	165	103	5.18	93.24	106.32	5.9	1.2	1.68	3.45	93	48	4.13	86	6.3	1	0	2.11636			0
447097	60	2	5	153	48	20.5	124	73	5.18	93.24	124.04	4.2	1.4	1.48	2.08	15	18	3.6	62	6.3	1	0	3.85763			0
465822	59	2	5	161	60	23.1	127	87	5.18	93.24	124.04	6.3	1.4	1.51	3.29	21	22	5.57	75	6.3	1	0	2.86927			0
521543	60	2	4	155	51	21.2	100	60	5.18	93.24	73.538	6.09	0.83	1.81	3.7	10.9		5.14	50.6	6.3	1	0	4.94456			0
29806	48	1	5	157	71	28.8	126	85	5.17	93.06	115.18	4.9	1.3	1.49	3.29	19	28	4.94	68	6.3	1	0	4.13963			0
429202	65	1	5	166	71	25.8	121	71	5.17	93.06	496.16	4.6	5.6	1.54	2.23	21	24	5.07	102	6.3	1	0	3.90144			0
480540	52	1	5	174.5	72	23.6	141	90	5.17	93.06	327.82	6.6	3.7	1.55	3.77	43		9.48	103	6.3	1	0	3.02806	1	2	1
134944	41	2	2	165	62	22.8	127	85	5.16	92.88	53.16	4.32	0.6	2.09	2.19	13.9	17.6			6.3	1	0	2.04244			0
305719	45	1	5	185	87	25.4	100	70	5.16	92.88	212.64	3.9	2.4	1.54	2.31	78	42	6.57	90	6.3	1	0	2.95414			0
102576	47	1	5	171	77	26.3	103	66	5.15	92.7	107.206	4.31	1.21	1.18	2.33	21		5.59	64	6.3	1	0	3.93429	3	3	0
227356	52	2	11	153.9	77.8	32.8	178	97	5.15	92.7	67.336	4.43	0.76	1.31	2.64	64.5		4.1	54.5	6.3	1	0	3.97536	3	3	0
234253	45	2	5	153	59	25.2	117	63	5.14	92.52	35.44	4.6	0.4	1.37	2.88	23	25	6.35	63	6.3	1	0	4.08487			0
360296	42	1	5	179	88	27.5	141	81	5.14	92.52	62.02	3.6	0.7	1.18	2.16	41	24	8.15	89	6.3	1	0	4.1232			0
544591	62	2	5	169	61	21.4	106	61	5.14	92.52	88.6	5.7	1	1.46	3.36	20	26	4.92	59	6.3	1	0	3.86858			0
14106	35	1	9	170.6	72.5	24.9	116	78	5.13	92.34	102.776	3.65	1.16	1.64	2.1	43.8	27.4	5.9	86.7	6.3	1	0	2.04517			0
94880	62	2	5	149	53	23.9	142	75	5.13	92.34	97.46	5	1.1	1.57	2.7	16	16	4.45	50	6.3	1	0	3.86311			0
435743	55	1	2	164	58	21.6	120	81	5.13	92.34	145.304	5.62	1.64	1.38	3.49	13.1		5.42	82.2	6.3	1	0	4.58316			0
444498	32	1	5	164	63	23.4	127	81	5.13	92.34	97.46	4.2	1.1	1.48	2.4	27		4.77	67	6.3	1	0	2.87201			0
645830	49	2	5	154	56.9	24	113	67	5.13	92.34	52.274	4.58	0.59	1.47	2.43	25	21	3.88	51	6.3	1	0	4.95277			0
55059	45	1	5	183	79.4	23.7	126	85	5.11	91.98	62.02	3.87	0.7	1.44	2.19	106	51	3.82	90	6.3	1	0	4.09856			0
298377	31	1	5	175.5	71	23.1	125	74	5.11	91.98	106.32	3.91	1.2	1.16	2.07	19		5.95	75	6.3	1	0	4.23546			0
388159	56	1	5	164	71	26.4	119	77	5.11	91.98	62.02	3.5	0.7	1.07	2.17	15	18	5.22	95	6.3	1	0	2.9514			0
656485	82	2	5	157	56	22.7	160	95	5.11	91.98	345.54	5.2	3.9	1.3	2.98	10	19	4.68	92	6.3	1	0	2.90212			0
17031	40	1	4	177	82.4	26.3	96	60	5.1	91.8	190.49	4.27	2.15	0.89	2.48	31.2		4.2	81.6	6.3	1	0	3.0089			0
405121	39	1	4	189	84.7	23.7	120	79	5.1	91.8	118.724	4.81	1.34	1.35	2.89	21.9		5.42	80	6.3	1	0	4.09035			0
475023	32	1	9	169	80.8	28.3	115	61	5.1	91.8	242.764	4.05	2.74	1.08	2.13	16.3	13.9	3.25	65.2	6.3	1	0	2.18207			0
479442	43	1	9	177.1	80.3	25.6	110	82	5.1	91.8	124.04	5.6	1.4	1.05	3.78	31.8	20	5.6	69.3	6.3	1	0	2.26146			0
643579	72	2	7	155.2	59.7	24.8	150	86	5.1	91.8	239.22	4.43	2.7	0.87	2.35	16		4.79	47.2	6.3	1	0	3.02806			0
191033	53	1	2	155	60	25	136	101	5.09	91.62	133.786	4.86	1.51	1.07	2.84	12.7	23.9	4.51	79.9	6.3	1	0	4.90623			0
345632	81	1	5	166	71	25.8	157	68	5.09	91.62	221.5	5.6	2.5	1.64	2.7	18		4.93	91	6.3	1	0	3.86311			0
638061	66	1	5	157	61	24.7	119	76	5.09	91.62	186.06	4.8	2.1	1.63	3.02	22	27	6.48	93	6.3	1	0	4.11773			0
248627	72	1	3	166.5	67	24.2	136	77	5.08	91.44	108.092	5.04	1.22	1.34	3.04	15.2		6.87	81.5	6.3	1	0	4.92539	3	3	0
652807	59	1	5	170.5	71.5	24.6	137	82	5.08	91.44	192.262	5.1	2.17	0.88	2.87	10		4.32	78	6.3	1	0	4.36961	1	3	0
136262	46	1	4	170.5	69.9	24	122	84	5.04	90.72	124.04	5.76	1.4	1.33	3.57	15.3		3.85	69.8	6.3	1	0	5.01027			0
193917	52	1	5	161	63.5	24.5	136	74	5.04	90.72	115.18	4.9	1.3	1.62	2.19	28		4.19	70	6.3	1	0	3.8412			0
221529	32	1	4	183	75.7	22.6	127	67	5.04	90.72	194.92	6.44	2.2	1.34	4.41	28.1		4.46	82.5	6.3	1	0	2.89938			0
276727	39	1	5	165.5	66.7	24.4	150	74	5.04	90.72	106.32	5.1	1.2	1.4	3.06	11	22	4.68	96	6.3	1	0	3.98631			0
475318	54	2	11	155.2	54.8	22.8	120	60	5.04	90.72	170.998	5.2	1.93	1.19	3.32	12.7		3.71	46.9	6.3	1	0	3.02806			0
616538	55	1	5	166	70	25.4	132	75	5.04	90.72	256.94	4.6	2.9	1.25	2.53	35	24	4.84	66	6.3	1	0	3.78645			0
210623	45	2	5	166.5	68	24.5	98	65	5.03	90.54	62.02	4.7	0.7	1.33	2.78	11	18	4.39	61	6.3	1	0	2.19849	3	3	0
419251	41	2	5	157	81	32.9	150	90	5.03	90.54	168.34	5	1.9	1.39	2.77	54		3.57	63	6.3	1	0	2.05613			0
568319	48	1	5	172	83.5	28.2	125	87	5.03	90.54	177.2	5.9	2	1.6	4.07	29		4.52	96	6.3	1	0	4.07118			0
625226	62	2	5	159	65	25.7	138	88	5.03	90.54	88.6	4.7	1	1.55	2.55	16	22	4.64	62	6.3	1	0	3.86585			0
142752	66	2	5	152	56.1	24.3	125	70	5.02	90.36	62.02	4.3	0.7	1.33	2.78	12		4.94	76	6.3	1	0	3.90691			0
466180	45	1	9	168.5	64.8	22.8	95	60	5.02	90.36	150.62	4.26	1.7	1.18	2.52	22.4		7.2	76.3	6.3	1	0	2.04517			0
563542	57	1	4	182	85	25.7	105	65	5.02	90.36	246.308	6.11	2.78	0.87	4.44	29.9		4.27	78.7	6.3	1	0	2.05613			0
370874	33	1	5	169	81	28.4	129	91	5.01	90.18	186.06	4.1	2.1	1.11	2.72	60	36	4.65	79	6.3	1	0	3.09377			0
419337	40	1	5	176	91.8	29.6	147	83	5.01	90.18	124.04	4.9	1.4	1.71	2.21	46	17	3.72	67	6.3	1	0	2.0397			0
56981	59	1	5	172.5	78.3	26.3	122	70	5	90	147.962	5.13	1.67	1.32	3.18	45	63	1.99	61	6.3	1	0	4.94456			0
303387	52	1	5	169	69	24.1	124	82	5	90	310.1	5	3.5	1.26	2.68	29	26	4.66	82	6.3	1	0	3.04723	3	2	0
512503	33	1	5	172	68	23	119	79	5	90	194.92	3.8	2.2	1.2	2.1	34	23	6.75	72	6.3	1	0	4.12594			0
206532	53	2	5	156	75	30.8	138	84	4.99	89.82	70.88	5.4	0.8	1.42	3.45	16		5.47	72	6.3	1	0	3.3922			0
243253	46	2	7	166.1	70.5	25.6	127	94	4.99	89.82	827.524	5.06	9.34	1.45	2.53	33.4		3.4	62.1	6.3	1	0	3.0089			0
545908	78	1	5	164	72	26.8	139	59	4.99	89.82	97.46	3.9	1.1	1.27	2.28	11	16	4.61	103	6.3	1	0	2.88569			0
4221	62	1	9	185	68.4	20	112	73	4.97	89.46	180.744	5.48	2.04	1.1	3.93	13.5			78.9	6.3	1	0	4.03285			0
67961	70	1	4	166.5	70.8	25.5	119	72	4.97	89.46	120.496	4.74	1.36	1.35	2.66	23.6		5.12	70.8	6.3	1	0	4.98289			0
202035	57	2	5	157.5	69	27.8	108	68	4.97	89.46	70.88	4.9	0.8	1.85	2.36	18	26	5.55	63	6.3	1	0	4.65708			0
672728	60	2	5	151	52	22.8	137	88	4.96	89.28	88.6	5.3	1	1.6	2.91	32	45	5.09	63	6.3	1	0	3.85489			0
15640	38	2	9	163.7	58.3	21.8	125	77	4.95	89.1	48.73	5.27	0.55	1.33	3.38	9.8	13.7	6.54	55.2	6.3	1	0	4.07118			1
223767	40	2	5	160	63	24.6	119	99	4.95	89.1	70.88	3.4	0.8	1.11	2.1	20	20	4.92	80	6.3	1	0	4.16975			0
344324	71	1	5	168	65	23	153	83	4.92	88.56	62.02	4.9	0.7	1.74	2.38	16		5.18	81	6.3	1	0	3.0883			0
602659	47	1	5	172	87	29.4	152	81	4.92	88.56	177.2	4.4	2	1.29	2.66	42	33	5.19	72	6.3	1	0	3.08556	2	3	0
74204	84	1	5	166	80	29	110	58	4.9	88.2	79.74	3.4	0.9	1.11	2.01	19	24		97	6.3	1	0	2.92402			0
247999	45	1	7	163	70	26.3	133	73	4.9	88.2	197.578	4.67	2.23	1.2	2.43	38	24	8.5	89.8	6.3	1	0	4.45722	1	3	0
465406	70	2	2	155	62	25.8	143	93	4.9	88.2	104.548	4.69	1.18	1.15	2.84	15.8		5.13	66.4	6.3	1	0	4.02464	3	3	0
606045	58	1	5	183.5	84.4	25.1	135	83	4.89	88.02	159.48	6	1.8	1.6	3.3	22	24	3.35	85	6.3	1	0	2.94045			0
631707	59	2	4	156	62	25.5	121	62	4.89	88.02	175.428	4.2	1.98	1.18	2.15	8.6	17.8	5.32	51.5	6.3	1	0	2.1848			0
673440	80	1	5	177	74	23.6	119	69	4.89	88.02	97.46	4.3	1.1	1.48	2.19	14	21	6.71	102	6.3	1	0	3.86311			0
527255	31	1	9	171.5	65.5	22.3	94	61	4.85	87.3	82.398	5.16	0.93	1.8	2.51	12.3			89.5	6.3	1	0	3.06639			0
576942	52	2	2	157	53	21.5	140	93	4.85	87.3	162.138	6.56	1.83	1.19	4.14	12.9	19.1	6.81	66.7	6.3	1	0	4.50103			0
76960	48	2	5	157	76	30.8	136	84	4.84	87.12	150.62	4.9	1.7	1.46	2.83	15	19	3.87	57	6.3	1	0	3.34292			0
371722	41	2	4	159	51	20.1	102	65	4.84	87.12	67.336	5.92	0.76	2.44	3.24	11.2	18.6	3.92	64.6	6.3	1	0	3.0527			0
142095	44	1	5	171	85	29.1	126	76	4.82	86.76	106.32	3.4	1.2	1.04	2.12	41	29	6.41	88	6.3	1	0	3.0308			0
136270	27	1	5	174	92	30.4	125	76	4.81	86.58	221.5	5.4	2.5	1.83	2.83	52		7.85	84	6.3	1	0	2.86379			0
309337	81	1	5	162	62	23.6	106	64	4.81	86.58	53.16	3.7	0.6	1.58	1.7	20		6.53	69	6.3	1	0	3.01985			0
620705	48	2	2	155	52	21.6	117	81	4.81	86.58	54.046	4.25	0.61	1.42	2.39	17		4.97	60	6.3	1	0	3.66051	3	3	0
112146	68	1	3	178.5	77.5	24.3	148	88	4.8	86.4	232.132	5.4	2.62	1.18	3.47	22.7		3.52	89	6.3	1	0	4.56126	3	3	1
261694	64	2	5	166	58	21	127	82	4.8	86.4	44.3	5.5	0.5	1.61	3.07	11	22	4.98	67	6.3	1	0	3.86585			0
307473	53	2	5	165	69	25.3	141	75	4.8	86.4	44.3	4.2	0.5	1.19	2.53	18	21	3.97	53	6.3	1	0	3.75633			0
532428	41	2	7	163.7	85.9	32.1	112	71	4.8	86.4	97.46	4.01	1.1	1.01	2.27	15		7.2	52	6.3	1	0	3.02533			0
355743	61	2	5	164	59	21.9	114	87	4.79	86.22	88.6	4.2	1	1.7	2	24		3.8	46	6.3	1	0	3.01985			0
477016	32	1	2	178	74	23.4	146	73	4.79	86.22	74.424	4.12	0.84	1.44	2.59	27.5		4.99	95.4	6.3	1	0	3.94798			0
567405	60	2	5	158	73	29.1	142	80	4.79	86.22	106.32	3.6	1.2	1.34	1.91	16		5.26	74	6.3	1	0	3.09925			0
84357	64	2	5	154	63	26.6	135	97	4.78	86.04	203.78	5.2	2.3	1.29	3.09	16	26	7.27	60	6.3	1	0	3.86858			0
126428	67	1	3	168	50	17.7	121	78	4.78	86.04	77.968	5.08	0.88	1.76	3.06	15.2		5.44	69.4	6.3	1	0	4.53114	3	3	0
559441	52	2	9	158	65	26.04	121	89	4.78	86.04	396.928	5.44	4.48	0.98	2.71	40	36	3.58	55.9	6.3	1	0	3.60301			0
180549	84	1	5	162	66	25.1	144	78	4.77	85.86	97.46	5.1	1.1	1.54	2.43	28	32	7.88	103	6.3	1	0	3.89322			0
308279	63	2	5	162	76	29	162	82	4.77	85.86	194.92	7	2.2	1.69	3.79	18	22	5.05	60	6.3	1	0	3.87132			0
492414	46	2	5	157	57	23.1	110	66	4.77	85.86	132.9	4.6	1.5	1.28	3.01	48	27	2.98	55	6.3	1	0	2.01506			0
205151	34	1	4	169	93	32.6	159	102	4.76	85.68	194.92	5.18	2.2	0.86	2.72	49.6	28.9	3.43	76.5	6.3	1	0	2.81177			0
19079	51	2	5	161	54	20.8	116	76	4.75	85.5	44.3	4.4	0.5	1.24	2.53	15		6.56	57	6.3	1	0	3.38398			0
360535	42	1	3	177	105.5	33.7	122	91	4.75	85.5	275.546	5.16	3.11	1.1	3.14	26.7	20.8	5.68	86.5	6.3	1	0	4.27652	3	3	0
80984	31	2	5	156	102	41.9	141	101	4.73	85.14	132.9	6.4	1.5	1.64	4.4	130	55	3.54	57	6.3	1	0	4.08214			0
573838	62	1	5	165	62	22.8	121	76	4.73	85.14	124.04	4.9	1.4	1.57	2.8	13	23	5.06	77	6.3	1	0	3.87132			0
650681	70	1	5	173	87	29.1	149	84	4.73	85.14	106.32	5	1.2	1.35	2.86	25	28		95	6.3	1	0	2.93771			0
74554	32	1	9	182	83.6	25.2	124	71	4.72	84.96	44.3	3.71	0.5	1.45	2.16	23.7		3.9	68.7	6.3	1	0	2.05065	1	2	0
207439	55	2	5	165	65	23.9	107	67	4.71	84.78	79.74	5.5	0.9	1.52	3.39	17		3.52	68	6.3	1	0	3.1102			0
328239	34	1	4	171	81.5	27.9	117	85	4.71	84.78	392.498	5.3	4.43	0.87	2.85	67.2	30.9	3.96	77.1	6.3	1	0	3.04175			0
59006	44	1	5	180	87	26.9	133	87	4.7	84.6	188.718	5.1	2.13	1.65	2.14	27	20	4.45	76	6.3	1	0	3.01711			0
435236	51	2	5	158	68	27.2	124	72	4.7	84.6	106.32	4.7	1.2	1.21	2.9	15	18	3.83	51	6.3	1	0	2.81451			0
437948	44	1	5	166	64	23.2	126	88	4.7	84.6	177.2	6	2	1.88	2.99	19		5.55	70	6.3	1	0	3.83299			0
286339	54	1	5	182	84	25.4	116	89	4.69	84.42	88.6	4	1	1.55	1.97	57		4.05	77	6.3	1	0	4.04654			0
299284	66	2	2	157	56	22.7	121	77	4.69	84.42	256.054	7.15	2.89	1.54	4.07	26.6		6.86	60.8	6.3	1	0	3.92334	3	3	0
310020	27	1	3	182	93	28.1	143	76	4.69	84.42	139.988	4.99	1.58	0.89	2.77	39.2		4.67	102.5	6.3	1	0	3.99452	1	3	0
124112	66	2	5	161	52	20.1	149	80	4.68	84.24	159.48	3.5	1.8	1.18	2.14	11		3.33	70	6.3	1	0	3.37303			0
487563	72	2	2	161	56	21.6	160	89	4.68	84.24	576.786	8.39	6.51	1.51	3.81	28.4		5.17	55.2	6.3	1	0	3.9781			0
537435	52	1	5	164.5	81	29.9	132	92	4.67	84.06	156.822	7.87	1.77	1.82	3.83	59	42	4.08	72	6.3	1	0	5.11431			0
639767	33	2	5	155.5	50.5	20.9	102	59	4.67	84.06	65.564	4.8	0.74	1.22	2.52	11		4.74	49	6.3	1	0	5.04312			0
565190	64	1	5	175	69	22.5	100	71	4.66	83.88	64.678	3.56	0.73	1.2	1.65	13	19	5.94	74	6.3	1	0	2.99795			0
32465	50	2	5	147	64	29.6	153	97	4.63	83.34	106.32	3.9	1.2	1.23	2.28	22		3.63	59	6.3	1	0	2.0616			0
73031	34	2	5	168	62	22	115	83	4.63	83.34	70.88	4.1	0.8	1.25	2.39	18	24	4.75	45	6.3	1	0	4.03285			0
308957	39	2	2	159	58	22.94	110	67	4.63	83.34	73.538	4.84	0.83	1.44	2.82	14.1		4.04	55.8	6.3	1	0	2.11088			0
512718	72	1	5	161	70	27	152	82	4.61	82.98	141.76	4.3	1.6	1.17	2.36	18		7.13	89	6.3	1	0	3.37303			0
543213	80	1	5	162	70.9	27	172	140	4.61	82.98	70.88	5.2	0.8	1.86	2.29	22		7.89	77	6.3	1	0	4.61875			0
161347	66	2	2	156	62	25.5	154	94	4.6	82.8	116.952	3.91	1.32	1.32	1.95	12		4.18	59.1	6.3	1	0	3.92334	3	3	0
291051	60	1	5	176	68	22	152	82	4.6	82.8	124.04	7.82	1.4	2.2	3.98	59	42	4.44	55	6.3	1	0	3.76728			0
336904	64	1	14	170	72.3	25	122	69	4.6	82.8	160.366	5.36	1.81	1.38	3.38	29.3		7.6	112.5	6.3	1	0	2.03149	3	3	0
411469	49	2	7	150.5	50.5	22.3	101	66	4.6	82.8	31.01	4	0.35	1.28	2.22	14		3.9	48.9	6.3	1	0	3.53457			0
155391	57	2	9	156.5	72.9	29.76	130	78	4.58	82.44	97.46	5	1.1	1.47	3.01	19.2		5.91	64.7	6.3	1	0	2.88296			0
413037	29	2	2	173	60	20	102	55	4.58	82.44	54.932	3.44	0.62	1.48	1.89	13.3	21.1	4.6	68.9	6.3	1	0	4.06297			0
223630	32	2	2	170	56	19.4	131	73	4.55	81.9	115.18	4.29	1.3	0.95	2.41	56.2		4.14	40.1	6.3	1	0	3.0308			0
628247	56	2	5	161	57	22	150	84	4.55	81.9	53.16	4.9	0.6	1.14	2.17	10	25	5.03	60	6.3	1	0	3.86858			0
405645	60	2	5	159	69	27.3	141	69	4.54	81.72	132.9	5.1	1.5	1.57	2.82	14	20	3.22	53	6.3	1	0	3.86311			0
66590	53	1	5	172	90	30.4	143	79	4.52	81.36	97.46	4.1	1.1	1.14	2.61	30	19	4.97	96	6.3	1	0	3.96988	2	2	0
116026	52	1	5	173	62	20.7	97	61	4.52	81.36	53.16	5	0.6	1.13	2.31	10	15	5.03	84	6.3	1	0	2.88843			0
197401	71	1	5	172	75	25.4	163	71	4.51	81.18	124.04	4.8	1.4	1.58	2.67	22	28	4.27	60	6.3	1	0	3.86037			0
170771	62	2	5	152	58	25.1	128	75	4.5	81	106.32	4.5	1.2	1.32	2.37	18	25	4.5	73	6.3	1	0	3.86858			0
234430	63	2	5	165	71	26.1	171	84	4.5	81	79.74	5.5	0.9	1.43	3.39	21		4.08	57	6.3	1	0	3.37851			0
96574	45	2	2	159	66	26.1	127	87	4.48	80.64	67.336	3.55	0.76	1.27	2.25	12.2	20.1			6.3	1	0	2.03149			0
462089	53	1	4	177	95	30.3	125	85	4.48	80.64	217.07	4.56	2.45	0.89	2.6	38.3		4.53	91.9	6.3	1	0	4.67625	1	3	0
285127	51	2	5	149	58	26.1	123	67	4.47	80.46	97.46	4	1.1	1.13	2.49	10		3.93	50	6.3	1	0	3.38946			0
93924	48	1	5	165	69	25.3	167	116	4.44	79.92	150.62	5.4	1.7	1.91	2.64	35	25	7.14	68	6.3	1	0	3.97262			0
193523	59	2	5	155	62	25.8	145	75	4.44	79.92	53.16	4.6	0.6	1.81	2.6	22	32	6.32	53	6.3	1	0	3.86858			0
207260	43	1	5	171	76	26	115	71	4.44	79.92	256.94	4.6	2.9	1.78	1.91	11	22	5.66	68	6.3	1	0	3.96988			0
555647	73	1	3	171.5	71	24.1	122	71	4.41	79.38	96.574	4.8	1.09	1.4	2.98	14.4		5.84	83.6	6.3	1	0	4.53114	1	3	0
148007	45	1	5	167.5	71.7	25.6	140	86	4.39	79.02	70.88	4.2	0.8	1.12	2.44	18		3.38	67	6.3	1	0	3.13484			0
271511	54	2	2	164	53	19.7	130	80	4.37	78.66	189.604	5.99	2.14	1.46	3.28	33.1	32.8	5.48	56.1	6.3	1	0	3.93429			0
440448	83	1	5	165	82	30.1	130	87	4.31	77.58	124.04	5.8	1.4	1.28	3.24	17	24	4.25	92	6.3	1	0	3.86858			0
177950	52	1	7	173.5	82.5	27.41	124	96	4.3	77.4	298.582	8.39	3.37	1.22	4.76	29		4.2	75.3	6.3	1	0	4.4846			0
186305	63	2	5	160	48	18.8	111	55	4.3	77.4	79.74	5.8	0.9	1.61	2.92	21	22	6.7	74	6.3	1	0	3.86858			0
666179	53	1	5	152	54	23.4	138	83	4.3	77.4	100.118	3.89	1.13	1.11	2.37	27	26	7.3	87	6.3	1	0	2.05065			0
406309	36	1	5	161	66.5	25.6	115	61	4.23	76.14	70.88	4.5	0.8	1.2	2.84	30	22	5.83	99	6.3	1	0	3.75633			0
599221	72	2	5	152	57	24.7	132	69	4.23	76.14	62.02	4.4	0.7	1.51	2.28	15	27	6.05	63	6.3	1	0	3.85489			0
564680	69	2	5	159	67	26.5	150	89	4.16	74.88	168.34	5.9	1.9	1.65	3.12	12	29	3.57	59	6.3	1	0	3.86311			0
678349	67	1	2	173	69	23.1	129	84	4.13	74.34	48.73	4.23	0.55	1.12	2.71	15.4		5.91	84.3	6.3	1	0	3.94798			0
61343	59	2	5	163	72	27.1	114	76	4.09	73.62	513.88	5.1	5.8	1.31	3.01	42		8.2	71	6.3	1	0	3.37303			0
237590	44	1	2	175	76	24.8	140	93	4.04	72.72	71.766	4.34	0.81	1.35	2.57	28.1	23	5.11	81.3	6.3	1	0	2.57084			0
596766	51	1	3	163.5	57	21.32	125	75	3.79	68.22	80.626	4.36	0.91	1.45	2.48	23.4		5.45	91.7	6.3	1	0	5.11978	1	3	0
675703	32	1	2	172	69	23.3	102	69	3.73	67.14	160.366	5.16	1.81	1.03	2.78	122.9		6.96	77	6.3	1	0	4.96646			0
499162	58	1	2	176	94	30.3	105	72	5.5	99	169.226	4.45	1.91	1	2.39	25.4		3.68	75.3	6.29	1	0	2.03149			0
76174	50	1	8	170.5	73.7	25.3	124	81	5.4	97.2	84.17	4.86	0.95	1.58	2.72	16		6.7	89.5	6.29	1	0	2.987	3	2	0
631886	33	1	5	170	96	33.2	139	68	5.04	90.72	62.02	7.2	0.7	1.77	5.4	47	32	3.86	90	6.29	1	0	2.02327			0
170928	44	2	3	165	64	23.51	111	69	5.02	90.36	47.844	4.72	0.54	1.82	2.74	10.6		6.77	64.7	6.29	1	0	2.0178	3	3	0
37805	76	2	3	152.5	58.5	25.2	173	94	4.99	89.82	151.506	4.91	1.71	1.08	2.89	22		5.11	64.9	6.29	1	0	4.00274	3	3	0
634173	52	1	2	170	70	24.2	136	95	4.51	81.18	124.926	5.22	1.41	1.07	3.51	21.9	24.2	3.95	79.5	6.29	1	0	2.31896			0
270356	44	1	7	176.5	77.5	24.88	129	80	5.5	99	667.158	5.59	7.53	1	1.92	48		6.5	73.6	6.28	1	0	5.03491			0
550760	55	1	2	170	67	23.2	106	78	5.5	99	231.246	5.48	2.61	1.07	3.35	26.5		5.71	79.2	6.28	1	0	2.0616			1
43280	44	1	4	167	78.6	28.2	138	100	5.47	98.46	279.09	3.9	3.15	0.86	2.09	44.4		4.31	62.8	6.28	1	0	2.97878			0
574701	62	2	4	155	51.5	21.4	129	101	5.45	98.1	72.652	6.26	0.82	1.83	3.36	17.9		6.41	59.4	6.28	1	0	2.58727	3	3	0
299251	59	1	3	170	66.5	23	125	86	5.42	97.56	97.46	4.87	1.1	1.08	3.01	21	19	2.99	76.6	6.28	1	0	4.98015	1	3	0
224203	50	1	7	168.5	72.5	25.54	111	57	5.4	97.2	151.506	4.8	1.71	1.21	2.62	43		5.9	80.2	6.28	1	0	4.9911			0
76866	37	1	13	170.5	85	29.2	113	68	5.27	94.86	213.526	5.71	2.41	1.34	3.52	46	29.9	3.39	68.5	6.28	1	0	2.88022	1	3	0
312733	58	1	4	169.5	76.6	26.7	125	77	5.09	91.62	418.192	5.28	4.72	1.07	2.64	53.3		4.43	82.1	6.28	1	0	2.05065			0
382513	39	1	3	163.5	74	27.7	131	80	4.86	87.48	47.844	4.92	0.54	1.92	2.9	32.4		4.25	71.4	6.28	1	0	4.02738	3	3	0
553103	36	2	2	159	54	21.36	118	77	4.68	84.24	54.046	4.12	0.61	1.26	2.32	10.9		3.23	61.8	6.28	1	0	2.12457			0
189543	84	2	2	138	35	18.4	132	73	4.47	80.46	126.698	5.34	1.43	1.25	3.01	8.3		5.64	70.1	6.28	1	0	2.51335	3	3	0
569039	56	2	2	166	64	23.2	151	78	4.24	76.32	184.288	7.58	2.08	1.92	4.75	20.5	23.7	5.31	56.5	6.28	1	0	2.94319			0
87309	65	1	9	167	71.5	25.6	124	70	5.54	99.72	155.936	5.51	1.76	1.26	3.16	19		5.45	72.1	6.27	1	0	5.03765	1	3	0
240659	66	1	7	172	61.5	20.8	134	78	5.5	99	48.73	5.22	0.55	1.45	3.11	19		4.9	66.5	6.27	1	0	5.013			0
636332	46	1	2	180	75	23.1	150	110	5.43	97.74	212.64	4.76	2.4	1.46	2.56	23.4		3.26	63.5	6.27	1	0	5.16085			0
14146	58	1	3	161	87	33.6	121	96	5.27	94.86	101.89	5.42	1.15	1.5	3.35	30.7		4.74	64.3	6.27	1	0	2.03149	3	3	0
82606	62	1	13	173	76	25.4	130	85	5.2	93.6	50.502	3.74	0.57	1.45	2.14	12.2		5.9	66.5	6.27	1	0	3.02806	1	1	0
199284	34	1	5	181.5	74	22.5	82	61	5.09	91.62	97.46	4.35	1.1	1.62	2.35	22	18	4.05	83	6.27	1	0	2.14648			0
241040	45	2	7	150.7	57.6	25.4	109	80	5	90	49.616	4.41	0.56	1.34	2.23	9		5.6	45	6.27	1	0	4.56126			0
246652	46	2	7	170.5	68.3	23.5	127	90	4.9	88.2	139.102	5.5	1.57	1.64	3.32	32.3		2.9	46.7	6.27	1	0	2.01232			0
447534	41	1	2	167	84	30.1	116	75	4.72	84.96	358.83	7.8	4.05	1.31	4.64	88.3		5.74	81.6	6.27	1	0	3.08556			0
6550	64	2	2	160	62	24.2	140	76	4.63	83.34	111.636	6.81	1.26	1.11	5.55	39.6	51	5.01	63.3	6.27	1	0	3.47707			0
281744	34	1	8	170.7	72.3	24.8	125	73	4.4	79.2	41.642	4.38	0.47	1.57	2.51	10.3	19.7	7.5	72	6.27	1	0	2.93224	2	3	0
225053	48	2	3	156.5	60	24.5	140	83	5.57	100.26	70.88	4.09	0.8	1.08	2.24	11.2	15.5	3.95	50.8	6.26	1	0	3.02806	3	3	0
198058	54	1	7	167	65	23.31	110	79	5.5	99	186.06	6.17	2.1	0.93	3.58	74		5.6	86.7	6.26	1	0	5.05955			0
474104	39	1	7	182	93.5	28.2	150	92	5.4	97.2	238.334	4.77	2.69	1.39	2.51	37.5		4.7	81.8	6.26	1	0	2.0616			0
281512	43	1	5	184.5	77	22.6	119	78	5.39	97.02	239.22	4.1	2.7	1.3	2.25	15	21	3.8	68	6.26	1	0	3.08282	2	3	1
443440	48	2	4	159	61	24.1	131	83	5.32	95.76	116.066	5.02	1.31	0.98	3.69	24.1		3.72	55.3	6.26	1	0	4.13963			0
250394	57	2	8	162.5	72.5	27.5	122	80	5.3	95.4	116.952	5.04	1.32	1.21	2.76	21		4.9	55.8	6.26	1	0	5.04586	3	3	0
437498	43	2	3	161	63.5	24.5	157	101	5.11	91.98	189.604	4.77	2.14	1.39	2.53	14.4	15.3	4.19	58	6.26	1	0	4.98015	3	3	0
427338	36	1	4	153	48	20.5	103	75	4.96	89.28	163.024	5.54	1.84	1.38	3.01	23.7		4.8	79.3	6.26	1	0	3.60849			0
269191	67	1	2	167	70	25.1	147	98	4.64	83.52	432.368	4.68	4.88	1	1.9	21.7	25.8	4.05	68.4	6.26	1	0	3.11841			0
50149	51	1	3	169.5	75	26.1	105	80	4.61	82.98	163.024	4.83	1.84	1.1	2.81	27.6	24.6	5.44	69.6	6.26	1	0	2.31348	1	2	0
471454	42	1	3	176	76.5	24.7	137	106	4.6	82.8	156.822	5.43	1.77	1.12	3.52	43.8		4.35	81.7	6.26	1	0	3.92608	1	3	0
670895	40	1	8	173	61	20.4	122	74	5.42	97.56	316.302	6.22	3.57	1.03	3.78	26	22	4.1	76.1	6.25	1	0	4.22998	3	2	1
5450	34	2	8	155.7	42.1	17.4	99	66	5.3	95.4	51.388	4.09	0.58	1.42	2.02	14	21	4.3	47.1	6.25	1	0	4.04928	3	3	0
517344	61	2	8	160	70	27.3	160	81	5.3	95.4	115.18	5.58	1.3	1.65	2.99	20		5.8	56.7	6.25	1	0	5.08966	3	3	0
128188	51	1	2	176	73	23.6	121	93	5.13	92.34	149.734	4.73	1.69	1.07	2.8	68.8		4.6	72.4	6.25	1	0	2.66667			0
267332	62	2	3	154.5	50	20.9	139	80	4.81	86.58	124.04	6.15	1.4	1.67	3.67	18.2		3.32	54.1	6.25	1	0	2.41205	3	3	0
548286	43	2	2	160	64	25	126	66	4.76	85.68	102.776	5.55	1.16	2.03	3.47	12.2	14.4			6.25	1	0	2.0616			0
380815	46	1	2	170	47	16.3	103	74	4.64	83.52	144.418	4.86	1.63	1.4	2.74	26.4		4.86	77.4	6.25	1	0	2.22861			0
157005	55	1	5	176	83	26.8	124	81	5.53	99.54	150.62	5	1.7	1.8	2.59	20	21	5.87	89	6.24	1	0	2.20945			0
364318	62	1	8	162	75	28.6	113	82	5.5	99	134.672	5.07	1.52	1.36	3.28	33.5		5.1	68.7	6.24	1	0	2.11636	3	3	0
147044	58	1	7	178	81	25.56	129	76	5.4	97.2	178.086	5.66	2.01	1.22	3.31	92		3.5	74.4	6.24	1	0	5.40726			0
516	54	2	10	150.5	53	23.4	107	60	5.38	96.84	101.004	4.73	1.14	1.26	2.24	14	26	5.1	63	6.24	1	0	2.57084	3	3	0
419922	78	1	2	153	68	29	155	93	5.34	96.12	116.952	5.57	1.32	1.64	3.04	16.6		3.74	62.1	6.24	1	0	2.99247	2	3	0
249691	45	1	3	175.5	92.5	30	127	86	5.27	94.86	97.46	6.26	1.1	1.08	4.3	36.3	24.8	7.17	58.9	6.24	1	0	2.02875	3	3	0
470122	34	1	13	174	76	25.1	132	84	5.2	93.6	293.266	6.18	3.31	1.1	3.21	40.2		4.2	87.5	6.24	1	0	2.0835	3	3	0
551585	86	1	7	166	78.5	28.5	146	71	5.1	91.8	266.686	5.22	3.01	1.38	2.88	23.8	24.3	7	97.7	6.24	1	0	2.05613			0
233066	62	1	4	175.5	87	28.2	130	90	4.95	89.1	169.226	4.78	1.91	1.36	2.06	21.7	16.2	6	60.7	6.24	1	0	4.96372	3	2	0
544097	58	1	3	170	71	24.6	139	85	4.88	87.84	48.73	3.76	0.55	1.31	2.2	16.5	18.8	4.83	64.3	6.24	1	0	2.02327	1	3	1
330153	47	1	3	181.5	76	23.1	124	73	4.85	87.3	52.274	4.23	0.59	1.21	2.41	19.6	14.4	3.63	81.2	6.24	1	0	3.02806	1	3	0
648579	47	1	2	180	98	30.2	130	94	4.34	78.12	199.35	5.44	2.25	0.89	3.28	86.2		2.99	65	6.24	1	0	2.0616	1	3	0
415944	34	1	2	184	79	23.3	120	82	4.18	75.24	156.822	3.97	1.77	1.49	2.08	15.1		3.43	73.8	6.24	1	0	3.0089			0
438391	72	2	5	150.5	51.9	22.9	153	84	5.59	100.62	129.356	6.15	1.46	1.02	3.05	13		4.99	62	6.23	1	0	2.42847			0
373977	59	2	2	162	56	21.3	139	77	5.43	97.74	310.986	5.53	3.51	1.17	2.67	59.5		4.24	47.7	6.23	1	0	2.60643	3	3	0
415569	40	1	4	173.5	63.8	21.2	119	85	5.43	97.74	138.216	5.37	1.56	1.44	3.16	23.2		3.94	74.5	6.23	1	0	2.3436			0
9457	66	2	4	158	57	22.8	147	70	5.42	97.56	177.2	5.66	2	1.08	3.25	15		4.74	55.3	6.23	1	0	3.17591			0
138074	27	1	7	184.5	98	28.8	148	85	5.4	97.2	186.06	6.38	2.1	1.82	4.28	31.9		6.2	87.2	6.23	1	0	2.12457			0
525035	33	1	7	185.5	65.5	19.04	144	69	5.4	97.2	377.436	5.37	4.26	1.01	2.61	21		5.8	76.5	6.23	1	0	4.9911			0
34813	62	1	11	187	68.9	19.7	125	79	5.33	95.94	98.346	4.15	1.11	1.49	2.35	20.3	24.4	5.8	73	6.23	1	0	2.07803			0
617370	34	1	8	167	70	25.1	132	77	5.3	95.4	94.802	4.36	1.07	1.5	2.33	12		4.4	80	6.23	1	0	3.01164	3	2	0
269238	41	1	5	175	70	22.9	86	58	5.13	92.34	124.04	4.96	1.4	1.7	2.48	21	20	4.66	91	6.23	1	0	2.05339			0
594052	73	2	3	154	57	24	167	82	5.1	91.8	136.444	6.5	1.54	1.39	4.05	19.4		6.27	61	6.23	1	0	4.9473	3	3	0
223538	32	2	4	162	66	25.1	111	74	5.03	90.54	115.18	3.34	1.3	1.04	1.72	11.7	18.7	2.37	52.4	6.23	1	0	3.17043			0
567042	44	1	10	169	55.1	19.3	124	75	5.03	90.54	130.242	5.16	1.47	1.48	2.15	11		3.4	71	6.23	1	0	2.06434			0
383157	45	2	9	160	50	19.53	126	69	5	90	50.502	5.01	0.57	1.59	2.99	14.7		5.43	59.9	6.23	1	0	2.01232			0
525939	66	1	9	164.5	76.4	28.2	136	76	4.87	87.66	485.528	4.2	5.48	0.86	1.1	15.5	20.8	6.19	101.8	6.23	1	0	3.94798			0
311925	55	1	4	174	86	28.4	118	81	4.72	84.96	334.022	4.33	3.77	1.01	2.51	32.3		4.55	81.7	6.23	1	0	3.96715			0
452482	56	1	3	171	71.5	24.5	133	85	4.46	80.28	292.38	6.38	3.3	0.95	3.81	43.2		5.16	79.1	6.23	1	0	4.81314	1	3	0
181777	58	1	8	179.5	57	17.7	130	89	4.2	75.6	69.994	3.2	0.79	1.13	1.69	63		5.8	88.2	6.23	1	0	5.06229	3	3	0
472681	44	2	8	151	58	25.3	101	64	5.5	99	33.668	4.17	0.38	1.58	2.31	16		4.5	54.2	6.22	1	0	3.00068	3	3	0
474143	30	2	7	169.4	68.5	23.9	113	69	5.2	93.6	74.424	1.87	0.84	0.78	0.71	82		5	51.1	6.21	1	0	4.01643			0
254156	31	2	9	160.8	48.3	18.7	88	68	5.19	93.42	93.916	4.98	1.06	1.52	2.86	21.9		2.94	59.2	6.21	1	0	2.89391			0
60309	57	1	7	169.5	74	25.8	138	86	5	90	157.708	6.11	1.78	1.89	3.69	26.2		4.4	86.1	6.21	1	0	2.16016			0
382407	25	2	3	157.5	49.5	20	102	82	4.83	86.94	31.01	4.73	0.35	1.87	2.78	7.2		5.45	46.4	6.21	1	0	2.22313	3	3	0
314269	46	1	3	183	89	26.6	121	78	4.76	85.68	103.662	4.66	1.17	0.99	2.8	63.7		5.34	58.2	6.21	1	0	4.1013	1	3	0
159222	68	2	2	160	76	29.7	143	76	4.02	72.36	287.064	5.21	3.24	0.91	2.62	32.3		5	54	6.21	1	0	2.51335	3	3	1
227920	47	2	2	164	63	23.4	119	68	5.59	100.62	480.212	4.85	5.42	0.77	2.07	14.3	18.3	5.62	53.5	6.2	1	0	2.05339			0
392272	60	2	5	168.5	60	21.1	117	89	5.59	100.62	82.398	5.34	0.93	1.85	2.89	14	21	4.54	59	6.2	1	0	4.86516			0
680288	31	1	5	163	85	32	134	84	5.59	100.62	212.64	4.4	2.4	1.4	2.5	222	77	4	79	6.2	1	0	2.05886	1	3	0
213896	58	2	13	153	61	26.1	119	66	5.58	100.44	162.138	6.36	1.83	1.25	3.84	18.2		5.49	54.8	6.2	1	0	2.28337			0
248543	60	1	5	176	69.5	22.4	115	72	5.58	100.44	35.44	3.54	0.4	1.15	1.93	19	41	2.89	62	6.2	1	0	3.9206			0
255536	43	1	5	173	78	26.1	150	85	5.58	100.44	115.18	7	1.3	1.62	4.35	51		5.32	87	6.2	1	0	2.04791			0
281845	60	1	5	159	66	26.1	110	86	5.58	100.44	110.75	6.1	1.25	0.71	3.75	23		5.36	76	6.2	1	0	4.9473	3	3	0
559538	51	1	5	168	85	30.1	120	94	5.58	100.44	141.76	5.5	1.6	1.37	3.78	43	33	5.83	103	6.2	1	0	3.27447	1	1	0
673590	61	1	5	179	82	25.6	108	80	5.58	100.44	203.78	4.6	2.3	1.55	2.42	14	19	4.46	104	6.2	1	0	3.91513			0
71921	38	2	5	154	50	21.1	142	53	5.57	100.26	35.44	4.7	0.4	1.44	2.62	18	27	3.39	51	6.2	1	0	4.09856			0
150517	60	1	5	176	92	29.7	124	71	5.57	100.26	97.46	4.8	1.1	1.6	2.54	37	27	3.62	104	6.2	1	0	3.92608	1	3	0
174589	65	1	5	168	75	26.6	159	82	5.57	100.26	53.16	5	0.6	1.46	2.74	18	29	5.14	77	6.2	1	0	3.0883			0
208137	70	1	2	162	91	34.7	116	82	5.57	100.26	432.368	5.91	4.88	1.01	2.57	16		5.92	76	6.2	1	0	5.04312			0
510447	39	1	5	170	80	27.7	127	87	5.57	100.26	221.5	7.2	2.5	1.74	5	73	34	5.86	92	6.2	1	0	4.07118			0
7441	49	2	5	155	78	32.5	116	74	5.56	100.08	70.88	5.3	0.8	1.32	3.41	13	16	3.85	70	6.2	1	0	3.78919			0
326345	37	2	5	165	62	22.8	107	69	5.56	100.08	58.476	3.87	0.66	1.08	2.19	28	23	4.61	66	6.2	1	0	4.8898			0
423672	50	2	5	160	66	25.8	118	78	5.56	100.08	108.092	5.08	1.22	1.65	3.1	20		5.84	52	6.2	1	0	4.86516			0
602347	40	1	5	177.5	78	24.8	105	72	5.56	100.08	666.272	5.16	7.52	1.25	2.32	62	32	5.7	60	6.2	1	0	3.82752	1	2	0
659872	51	2	2	152	62	26.8	136	80	5.56	100.08	130.242	7.87	1.47	0.79	5.11	21.5		4.66	72.3	6.2	1	0	2.10815			0
361365	78	1	5	161.5	51.4	19.7	159	69	5.55	99.9	26.58	4.38	0.3	1.95	2.31	19	27	10.59	72	6.2	1	0	4.89802			0
406808	27	1	3	170.5	65.5	22.5	134	66	5.55	99.9	45.186	2.98	0.51	1.07	1.6	64.8		4.98	87.5	6.2	1	0	2.16564	3	3	0
110421	62	2	5	157	60	24.3	132	94	5.54	99.72	53.16	5.5	0.6	1.37	3.66	20	25	6.35	64	6.2	1	0	3.76454			0
168723	52	2	5	166	76	27.6	134	87	5.54	99.72	221.5	3.7	2.5	1.02	2.07	32	26	5.33	59	6.2	1	0	3.77823			0
252955	53	1	5	173	90	30.1	134	72	5.54	99.72	150.62	4	1.7	1.23	2.3	71	40	3.94	78	6.2	1	0	2.47502			0
357064	81	2	5	164	70	26	123	71	5.54	99.72	44.3	4.4	0.5	1.17	2.66	14	20	8.66	115	6.2	1	0	2.80903			0
481881	36	1	5	174.5	92	30.2	105	60	5.54	99.72	105.434	4.62	1.19	1.22	2.63	19	22	4.23	84	6.2	1	0	4.97194			0
11779	66	1	2	175	77	25.1	134	97	5.53	99.54	93.916	3.22	1.06	1.26	1.48	29.8		4.69	69.8	6.2	1	0	5.04312	2	2	0
638069	69	1	5	171	66	22.6	152	71	5.53	99.54	163.024	5.98	1.84	0.79	4	18	25	6.42	86	6.2	1	0	4.9117			0
296037	52	2	5	156	71	29.2	131	74	5.52	99.36	389.84	3.6	4.4	1.19	2.1	21		2.85	54	6.2	1	0	2.98426			0
328676	29	1	5	174	85	28.1	117	68	5.52	99.36	155.936	4.72	1.76	1.25	2.41	30		5.14	88	6.2	1	0	4.97741			0
338349	66	1	5	165	50	18.4	101	70	5.52	99.36	97.46	5.4	1.1	1.43	3.09	10	23	4.76	91	6.2	1	0	2.85558			0
241545	34	2	5	158	59	23.6	123	71	5.51	99.18	79.74	5.4	0.9	1.32	3.26	11		3	61	6.2	1	0	3.09377			0
247975	80	2	5	150	58	25.8	140	66	5.51	99.18	301.24	5.8	3.4	1.42	3.56	22	31	5.92	74	6.2	1	0	3.76181			0
32755	59	1	13	168	67.1	23.8	115	67	5.5	99	179.858	5.48	2.03	1.15	3.59	36.7	29.9	4.43	64.7	6.2	1	0	2.94045	1	3	0
83586	42	2	7	167.1	60.9	21.81	106	65	5.5	99	108.978	4.68	1.23	1.19	2.66	12	15	3.2	49.4	6.2	1	0	4.86516			0
106381	52	1	12	180	77	23.8	106	67	5.5	99	77.082	4.3	0.87	1.46	2.67	23.6	15.3	6.1	92.5	6.2	1	0	2.01232			0
297867	40	2	5	165	65	23.9	118	74	5.5	99	274.66	6.3	3.1	1.46	3.93	38	38	2.75	56	6.2	1	0	3.50445			0
450241	51	1	5	170	72	24.8	108	79	5.5	99	761.96	6.3	8.6	1.57	4.03	37		4.26	83	6.2	1	0	3.20602	1	2	0
593364	53	1	5	185	85	24.8	112	69	5.5	99	166.568	3.66	1.88	1.15	2.13	38	23	5.7	97	6.2	1	0	2.04791			0
620421	40	1	5	169	70	24.5	109	65	5.5	99	104.548	5.16	1.18	1.59	3.08	27	16	6.9	84	6.2	1	0	2.01232			0
200480	53	2	5	154	60	25.3	135	67	5.49	98.82	147.076	4.04	1.66	1.02	2.22	10	18	4.64	49	6.2	1	0	4.88706			0
265030	34	1	5	175	73	23.8	106	81	5.49	98.82	97.46	4.3	1.1	1.32	2.64	52	41	3.1	89	6.2	1	0	2.00958			0
40590	56	1	13	170	57	19.7	135	85	5.47	98.46	140.874	5.64	1.59	1.71	3.24	23.6		4.11	65.6	6.2	1	0	3.04449	1	2	0
540207	66	1	9	167.9	69.4	24.6	138	86	5.47	98.46	125.812	4.11	1.42	1.24	2.28	26.5		5.02	67.2	6.2	1	0	3.20055			0
7508	54	1	5	179	71	22.2	144	93	5.46	98.28	168.34	6.6	1.9	1.36	4.33	17	17	5.64	76	6.2	1	0	2.93224			0
48956	73	1	5	163	50	18.8	123	84	5.46	98.28	79.74	5.3	0.9	1.72	3.01	9		6.03	77	6.2	1	0	2.47502			0
125556	56	1	5	175	83	27.1	144	99	5.46	98.28	139.102	4.95	1.57	1	3.36	46		7.07	76	6.2	1	0	3.92334			0
259676	66	1	3	165.5	78	28.5	145	90	5.46	98.28	208.21	6.32	2.35	1.21	3.22	28.4		6.9	70.6	6.2	1	0	2.14921	3	3	0
609726	62	2	5	160.5	49.5	19.2	119	69	5.45	98.1	42.528	7.55	0.48	3.14	4.26	9		5.44	55	6.2	1	0	4.92539			0
38523	38	1	5	177.5	78.2	24.8	120	74	5.44	97.92	79.74	5.2	0.9	1.27	3.1	30	26	4.98	72	6.2	1	0	2.79535	3	3	0
196740	77	1	2	174	54	17.8	144	84	5.44	97.92	73.538	4.94	0.83	1.41	3	16	24.9	5.26	67.8	6.2	1	0	4.87611	3	3	0
537232	64	1	9	169.2	67.9	23.7	109	72	5.44	97.92	230.36	4.7	2.6	1.1	2.72	17.7		4.23	77.8	6.2	1	0	2.00137			0
587474	43	2	2	158	66	26.3	125	84	5.44	97.92	79.74	4.88	0.9	1.64	2.5	13.2		4.59	62.3	6.2	1	0	3.08556	3	3	0
31062	41	2	5	152	63	27.3	135	89	5.43	97.74	35.44	3.8	0.4	1.35	2.19	16	17	3.86	63	6.2	1	0	2.04791			0
491968	55	2	5	165	74	27.2	99	60	5.43	97.74	132.9	5	1.5	1.17	2.56	19	19	5.12	83	6.2	1	0	2.2423			0
547185	60	2	4	157.5	66.5	26.8	129	78	5.43	97.74	238.334	7.09	2.69	1.34	4.45	40.2		4.53	59	6.2	1	0	4.98563			0
170046	62	2	5	165	51	18.7	122	57	5.42	97.56	79.74	5.2	0.9	1.46	3.28	11		3.99	71	6.2	1	0	2.98973			0
260702	55	2	5	158	57	22.8	123	72	5.42	97.56	248.08	6.5	2.8	1.46	4.46	22	24	4.65	68	6.2	1	0	3.78919			0
404006	41	2	5	157	65	26.4	123	71	5.42	97.56	35.44	4.5	0.4	1.06	2.35	20	23	4.54	62	6.2	1	0	4.1588			0
178068	74	2	5	150	61	27.1	149	64	5.41	97.38	186.06	5.5	2.1	1.37	3.68	12	22	4.43	79	6.2	1	0	3.7974			0
221512	37	1	5	166	64	23.2	102	74	5.41	97.38	62.02	3.67	0.7	1.53	1.91	48	34	2.88	59	6.2	1	0	4.04654			0
349071	26	2	4	161	45	17.4	133	79	5.41	97.38	54.046	4.35	0.61	1.5	2.79	17.3	19.8	3.49	45.9	6.2	1	0	3.14579			0
471690	59	1	5	166	65	23.6	146	94	5.41	97.38	124.04	4.8	1.4	1.42	2.82	39	25	6.49	102	6.2	1	0	2.95414			0
166432	54	1	14	174	72.4	23.9	134	80	5.4	97.2	367.69	4.19	4.15	1.08	1.81	44.2		5.2	83.4	6.2	1	0	2.05065			0
225913	62	1	8	174.5	78.5	25.8	107	79	5.4	97.2	519.196	5.12	5.86	0.93	2.36	48		6.4	75.2	6.2	1	0	3.6742	3	3	0
235735	75	1	7	171.5	76.5	26	99	60	5.4	97.2	60.248	2.97	0.68	1.12	1.53	35		5.51	83.8	6.2	1	0	3.02806			0
299027	43	1	5	180	74	22.8	122	66	5.4	97.2	169.226	5.26	1.91	1.67	2.99	44		4.1	88	6.2	1	0	2.1191			0
346313	53	2	7	160.2	70	27.3	143	83	5.4	97.2	122.268	6.7	1.38	1.25	4.06	22	22	4	47.1	6.2	1	0	3.00068			0
397571	60	1	7	164.5	67.5	24.9	147	84	5.4	97.2	217.07	4.1	2.45	1.07	1.63	24		6.1	60.5	6.2	1	0	3.06639			0
431849	49	1	5	173	78.9	26.3	119	78	5.4	97.2	194.92	5.3	2.2	1.14	2.83	33		3.84	74	6.2	1	0	2.98426			0
549731	34	1	5	183	86	25.7	117	66	5.4	97.2	173.656	5.35	1.96	1.51	3.1	37		6.4	89	6.2	1	0	2.01506			0
685102	67	2	2	154	69	29.1	151	100	5.4	97.2	217.07	7.58	2.45	1.59	4.62	18.5		6.24	53.2	6.2	1	0	5.17728			0
73773	60	2	5	164	58.5	21.8	133	71	5.39	97.02	132.014	6.84	1.49	1.32	4.54	15		5.89	49	6.2	1	0	3.93703			0
360407	43	1	5	169.5	76.5	26.6	124	72	5.39	97.02	79.74	4.5	0.9	1.33	2.63	29	24	4.2	89	6.2	1	0	2.87201			0
223669	64	2	5	157	66	26.8	107	66	5.38	96.84	115.18	5	1.3	1.58	2.78	18	36	4.82	75	6.2	1	0	3.85216			0
439227	64	2	5	162	54	20.6	131	77	5.38	96.84	115.18	5.2	1.3	1.63	3.25	9	16	3.67	84	6.2	1	0	2.88569			0
459206	42	1	3	168.5	73.6	25.9	93	73	5.38	96.84	116.066	4.32	1.31	1.28	2.4	15.1	16.9	6.48	86.6	6.2	1	0	2.44216	3	3	0
459211	46	1	5	164.5	61.1	22.6	111	85	5.38	96.84	44.3	5.1	0.5	1.85	1.89	16		4.5	59	6.2	1	0	3.92882			0
533400	63	1	5	175	74	24.2	138	97	5.38	96.84	363.26	5	4.1	1.78	2.12	27		3.63	65	6.2	1	0	4.16427			0
612380	61	2	5	167	67	24	106	77	5.38	96.84	124.04	4.5	1.4	1.2	2.9	16	21	5	73	6.2	1	0	3.77276			0
577308	40	1	5	171	83	28.4	135	80	5.37	96.66	70.88	3.8	0.8	1.33	2.31	55	24	3.17	94	6.2	1	0	2.9514			0
332917	55	1	5	180	89	27.5	128	83	5.36	96.48	2082.1	8.2	23.5	1.4	3.73	26	27	3.86	79	6.2	1	0	2.04791			0
459180	63	1	5	171	70.5	24.1	122	75	5.36	96.48	203.78	4.85	2.3	1.27	2.47	14	20	4.31	90	6.2	1	0	4.88433			0
16936	45	2	3	163.5	77	28.8	101	67	5.35	96.3	72.652	4.24	0.82	1.36	2.5	20.5	21.3	5.04	59.4	6.2	1	0	3.08008	3	3	1
112358	71	1	5	172	64	21.6	137	76	5.35	96.3	62.02	4.3	0.7	1.14	2.71	15	24	4.09	103	6.2	1	0	3.78371			0
125210	56	1	5	168	73	25.9	105	67	5.35	96.3	115.18	5.4	1.3	1.39	3.76	52	41	4.3	95	6.2	1	0	4.03559			0
168193	49	1	5	157	61	24.7	153	83	5.35	96.3	79.74	4.7	0.9	1.44	2.77	16	25	7.02	100	6.2	1	0	2.13826			0
344561	61	2	4	153	56.4	24.1	106	67	5.35	96.3	163.024	6.61	1.84	1.28	4.44	17.7		4.14	72.5	6.2	1	0	2.01232			0
383571	50	1	5	171	77	26.3	142	86	5.35	96.3	475.782	5.62	5.37	1.33	2.27	23	27	4.14	78	6.2	1	0	4.05749			0
467352	78	1	5	162	63	24	128	73	5.35	96.3	97.46	4	1.1	1.35	2.42	21		3.1	73	6.2	1	0	3.86311			0
584974	60	2	5	154	59	24.9	141	83	5.35	96.3	248.08	7.6	2.8	1.74	3.87	14	24	4.63	69	6.2	1	0	3.85216			0
9430	56	1	5	162	65	24.8	121	80	5.34	96.12	126.698	5.06	1.43	1.02	3.09	26		6.47	97	6.2	1	0	3.92882			0
55194	53	1	5	169	72	25.2	153	91	5.34	96.12	141.76	4	1.6	1.23	2.27	18	17	3.45	90	6.2	1	0	2.09446			0
122935	54	2	13	151.5	55.4	24.1	122	68	5.34	96.12	93.916	4.61	1.06	1.27	2.73	10.9		5.48	50.4	6.2	1	0	3.03901	3	3	0
334800	60	1	5	164	81	30.1	137	96	5.34	96.12	88.6	6.2	1	1.64	4.11	30		4.55	65	6.2	1	0	2.16564			0
362490	65	1	5	168	81	28.7	147	77	5.34	96.12	141.76	3.8	1.6	1.08	2.31	34	29	5.07	109	6.2	1	0	3.77002			0
472084	69	1	5	170	71.6	24.8	120	81	5.34	96.12	406.674	6.13	4.59	1.18	2.93	20		5.75	83	6.2	1	0	4.96099			0
541322	65	1	9	166	76.3	27.7	112	73	5.34	96.12	90.372	4.14	1.02	0.85	2.37	22.2		5.84	83.2	6.2	1	0	5.05133			0
541337	44	2	5	159	55	21.8	135	89	5.34	96.12	106.32	4.5	1.2	1.35	2.52	14	21			6.2	1	0	2.9514			0
13627	35	1	3	185.5	77.5	22.5	111	78	5.33	95.94	119.61	2.57	1.35	1.05	1.11	10.2	14.7	4.68	80.9	6.2	1	0	2.15195	3	3	0
149653	72	1	5	174	75.2	24.8	128	98	5.33	95.94	127.584	3.95	1.44	0.8	1.46	14	27	4.14	80	6.2	1	0	4.8898			0
359022	59	2	5	160	71	27.7	152	82	5.33	95.94	150.62	6	1.7	1.65	3.25	28	31	6.1	69	6.2	1	0	3.88227			0
203140	54	1	5	173	80	26.7	157	104	5.32	95.76	124.04	4.09	1.4	1.71	1.81	20	24	3.45	91	6.2	1	0	4.78576			0
244183	33	2	2	152	53	22.9	112	77	5.32	95.76	147.962	4.54	1.67	0.92	2.69	31.9	21.8	3.2	45.5	6.2	1	0	3.52361			0
332283	65	1	5	166	73	26.5	107	79	5.32	95.76	62.02	5.1	0.7	1.63	3.1	8	14	6.12	81	6.2	1	0	2.89117	1	2	0
506264	73	1	5	161	66.4	25.6	141	78	5.32	95.76	88.6	4.9	1	1.19	2.88	13	16		100	6.2	1	0	2.99247			0
524300	35	1	5	177	91	29	151	97	5.31	95.58	239.22	5.5	2.7	1.56	3.48	27	31	4.72	93	6.2	1	0	4.13415			0
123914	54	1	4	166	67	24.3	135	83	5.3	95.4	176.314	6.93	1.99	1.52	4.51	20.5		3.6	78.4	6.2	1	0	2.0178			0
175183	36	1	11	167.5	72.4	25.8	136	81	5.3	95.4	318.96	5.75	3.6	1.12	3.27	27.9	18.3	5.86	76.1	6.2	1	0	2.03422			0
263319	65	2	5	166	64	23.2	128	69	5.3	95.4	150.62	5.1	1.7	1.35	3.57	19	25	4.41	65	6.2	1	0	3.7755			0
268605	64	2	7	158.4	51.6	20.6	141	77	5.3	95.4	57.59	5.01	0.65	1.36	2.76	9		4.35	59.2	6.2	1	0	3.02533			0
306951	55	2	5	157	57.5	23.3	128	83	5.3	95.4	130.242	4.93	1.47	1.57	2.51	10	20	4.35	63	6.2	1	0	4.88159			0
420213	26	1	3	160.5	49.5	19.2	130	89	5.3	95.4	90.372	3.32	1.02	1.04	1.81	13.1		4.57	68.2	6.2	1	0	2.09993	3	3	0
535401	36	2	5	165	80	29.4	120	81	5.3	95.4	173.656	4.41	1.96	1.27	2.47	20		4	63	6.2	1	0	2.02875			0
569706	70	2	5	173	72	24.1	115	72	5.3	95.4	88.6	4.5	1	1.47	2.63	8	17	5.19	81	6.2	1	0	2.88569			0
626203	35	1	8	168.5	66.5	23.4	111	66	5.3	95.4	101.89	6.39	1.15	1.28	4.07	39	25	4.3	80.7	6.2	1	0	3.00616	3	3	0
675267	46	1	5	165	83	30.5	141	93	5.3	95.4	179.858	5.25	2.03	0.87	2.78	37	35	4.47	80	6.2	1	0	5.09514			0
675517	72	1	5	177	72	23	137	70	5.3	95.4	203.78	5.2	2.3	1.3	3.05	13	19	3.09	83	6.2	1	0	3.00616			0
147468	57	1	2	174	65	21.5	112	85	5.29	95.22	143.532	5.73	1.62	1.32	3.23	34.9		4.6	83.5	6.2	1	0	2.08624			0
211614	39	2	5	155	62	25.8	99	62	5.29	95.22	124.04	4.4	1.4	1.34	2.64	12	16	3.78	90	6.2	1	0	2.08898			0
528263	61	1	5	164	68	25.3	132	81	5.29	95.22	212.64	4.3	2.4	1.18	2.47	30	26	3.18	87	6.2	1	0	2.94045			0
91346	47	1	5	158	64	25.6	102	63	5.28	95.04	106.32	4.1	1.2	1.65	2.16	15		6.32	78	6.2	1	0	3.87132			0
95434	35	2	5	170	64.5	22.3	132	75	5.28	95.04	42.528	5.41	0.48	1.58	2.84	11	21	6.37	53	6.2	1	0	5.09514			0
374912	49	2	5	156.5	50.3	20.5	84	64	5.28	95.04	76.196	4.79	0.86	1.85	2.21	99	66	5.85	52	6.2	1	0	3.0883			0
556960	75	1	5	167	73	26.2	163	85	5.28	95.04	132.9	5.9	1.5	1.44	3.96	32	27	5.57	101	6.2	1	0	3.75633			0
608301	77	1	5	168.5	62.5	22	146	68	5.28	95.04	130.242	5.14	1.47	1.3	2.92	15	22	3.74	57	6.2	1	0	4.89802			0
8791	56	1	5	175	75.6	24.7	112	80	5.27	94.86	115.18	4.2	1.3	1.15	2.65	24	25	4.25	109	6.2	1	0	3.90965			0
103986	29	2	2	165	60	22	125	63	5.27	94.86	86.828	5.64	0.98	0.91	3.7	12.8		3.68	61.1	6.2	1	0	3.10472			0
167695	32	1	5	172	49	16.6	103	75	5.27	94.86	53.16	3.8	0.6	1.05	2.27	9		5.64	85	6.2	1	0	3.95619			0
278852	52	2	5	170	70.5	24.4	116	74	5.26	94.68	94.802	4.87	1.07	1.3	2.51	11	17	5.28	59	6.2	1	0	4.00821			0
457833	33	1	5	180	103	31.8	135	78	5.26	94.68	62.02	4.6	0.7	1.17	2.72	91		5.35	89	6.2	1	0	2.02327			0
506140	45	1	5	170	91	31.5	153	89	5.26	94.68	203.78	5.6	2.3	1.24	3.68	52	27	5.79	69	6.2	1	0	2.03422			0
674594	49	1	5	173	90	30.1	169	105	5.26	94.68	141.76	7.1	1.6	1.55	4.85	111	58	4.23	83	6.2	1	0	2.81451			0
79398	59	1	4	169	59	20.7	127	59	5.25	94.5	43.414	4.93	0.49	1.74	2.22	11.6		6.58	103.3	6.2	1	0	3.89596			0
106497	69	2	2	147	51	23.6	119	71	5.25	94.5	115.18	6.53	1.3	1.01	4.61	21	31.1	6.01	59.6	6.2	1	0	4.00548			0
200560	27	2	11	169	91.4	32	114	69	5.25	94.5	101.89	5.62	1.15	1.28	3.69	23.6		5.32	44.1	6.2	1	0	2.33812			0
270776	44	2	5	162	69	26.3	125	68	5.25	94.5	341.996	4.7	3.86	1.21	1.94	24	22	7.37	55	6.2	1	0	4.01643			0
389611	53	2	5	166	66	24	126	63	5.25	94.5	44.3	5.9	0.5	1.4	3.9	19	25	4.95	72	6.2	1	0	3.7755			0
107675	41	1	2	175	59	19.3	114	74	5.24	94.32	171.884	5.37	1.94	1.1	3.56	24.8		4.07	75.2	6.2	1	0	3.49897			0
132540	29	1	9	171.8	85.7	29	112	62	5.24	94.32	178.972	4.29	2.02	0.92	2.28	61.7		6.59	91.4	6.2	1	0	3.04175			0
165457	45	2	5	150	52	23.1	119	69	5.24	94.32	230.36	4.2	2.6	1.23	2.15	13	18	3.76	54	6.2	1	0	4.13689			0
544382	49	2	12	156.5	64.8	26.5	125	67	5.24	94.32	189.604	5.08	2.14	1.21	2.81	99.5		3.6	46.7	6.2	1	0	3.12389			0
596648	82	2	5	155	55	22.9	146	83	5.24	94.32	159.48	4.5	1.8	1.35	2.51	13	21	5.57	71	6.2	1	0	2.89665			0
638388	40	1	5	166	75	27.2	126	84	5.23	94.14	44.3	3.9	0.5	1.37	2.17	40	32	3.14	86	6.2	1	0	3.95346			0
25273	85	1	5	151	57	25	164	87	5.22	93.96	79.74	3.9	0.9	1.49	2.11	12	25	3.31	83	6.2	1	0	3.89049			0
74546	58	1	3	178.5	82.5	25.9	132	95	5.22	93.96	223.272	5.59	2.52	1.26	3.33	18.3		6.56	86.1	6.2	1	0	3.16222			0
112003	57	1	5	163.5	83.3	31.2	109	73	5.22	93.96	168.34	6.27	1.9	2.03	2.92	54		5.2	69	6.2	1	0	3.98631			0
34720	86	1	5	170	61	21.1	143	88	5.21	93.78	79.74	6	0.9	1.46	3.99	28	32		83	6.2	1	0	2.92402			0
170420	54	1	5	168	61	21.6	108	64	5.21	93.78	894.86	5.5	10.1	1.6	3.77	19	20	5.52	91	6.2	1	0	4.00548			0
312939	43	2	5	161	78	30.1	137	79	5.21	93.78	194.92	4.6	2.2	1.31	2.43	21		5.61	71	6.2	1	0	2.04517			0
625663	43	1	3	182	82.5	24.9	107	74	5.21	93.78	142.646	6.1	1.61	1.03	3.88	84.1	41.7	3.85	78.8	6.2	1	0	4.03559	1	3	0
635176	66	2	3	157	60.5	24.5	138	70	5.21	93.78	173.656	6.28	1.96	1.32	3.99	17		4.85	52	6.2	1	0	4.92539	3	3	0
27225	33	2	5	165	57	20.9	103	72	5.2	93.6	105.434	5.15	1.19	1.61	3.02	12	18	3.4	59	6.2	1	0	2.03696			0
45498	70	1	8	169	79	27.7	133	83	5.2	93.6	99.232	4.72	1.12	0.91	3.27	12		3.9	83.5	6.2	1	0	2.87201	1	1	0
85036	53	1	5	163	69	26	110	66	5.2	93.6	109.864	4.8	1.24	1.46	2.83	47	27	7.3	87	6.2	1	0	2.05065			0
155875	33	1	5	180	71	21.9	149	86	5.2	93.6	63.792	3.11	0.72	1.24	1.77	24		4.3	86	6.2	1	0	2.01506			0
183055	34	2	9	160	63.2	24.7	124	68	5.2	93.6	338.452	5	3.82	1.04	1.96	22.2		6.4	60.4	6.2	1	0	2.06434			0
222671	48	1	8	164	80	29.7	141	95	5.2	93.6	124.04	4.53	1.4	1.09	2.42	40	27	4.4	83.3	6.2	1	0	4.33949	2	3	0
338751	54	1	6	179	88	27.46	127	97	5.2	93.6	131.128	4.63	1.48	0.95	2.73	65		6.1	80.4	6.2	1	0	3.7974			0
368686	47	2	5	150	52	23.1	152	77	5.2	93.6	336.68	5.2	3.8	1.37	2.91	17	24	3.03	53	6.2	1	0	3.74812			0
381666	26	2	3	164.5	59.9	22.1	111	63	5.2	93.6	86.828	4.11	0.98	1.27	2.67	23.2	23.3	5.27	45.2	6.2	1	0	2.10815	3	3	0
399604	60	1	5	170	60	20.8	88	66	5.2	93.6	249.852	4.72	2.82	1.58	2.7	29	19	5.5	104	6.2	1	0	2.06434			0
539412	73	2	11	156.7	59.5	24.2	157	86	5.2	93.6	189.604	5.75	2.14	1.69	3.65		24.3	5.44	69.9	6.2	1	0	2.30527			0
552086	49	2	7	160.7	55.5	21.5	86	55	5.2	93.6	54.932	5.13	0.62	1.33	2.95	16		5	54	6.2	1	0	2.68036			0
683950	37	2	2	155	49	20.4	116	74	5.2	93.6	31.896	4.84	0.36	1.71	3.03	11		4.2	42.9	6.2	1	0	2.04517			0
63720	55	1	5	168	73	25.9	122	96	5.19	93.42	363.26	4.2	4.1	1.35	2.12	27	24	5.21	83	6.2	1	0	3.17043			0
87184	56	1	5	164	70.9	26.4	150	91	5.19	93.42	71.766	4.57	0.81	1.26	2.35	36		6.24	64	6.2	1	0	4.04381			0
248526	61	1	3	171.5	71.5	24.3	137	79	5.19	93.42	300.354	5.14	3.39	0.82	2.8	29.1		4.81	66.4	6.2	1	0	4.90623	1	2	0
626654	45	2	5	166	58	21	122	70	5.19	93.42	35.44	4.4	0.4	1.32	2.66	27		4.4	71	6.2	1	0	2.05065			0
165564	53	2	3	161	65.5	25.3	112	69	5.18	93.24	295.924	3.75	3.34	0.42	1.85	40.6		4.09	54.5	6.2	1	0	5.00205	3	3	0
181070	61	2	5	150	70	31.1	184	103	5.18	93.24	124.04	6.2	1.4	1.46	4.23	15	22	3.97	64	6.2	1	0	3.75359			0
380674	78	2	2	150	61	27.1	138	76	5.18	93.24	245.422	5.7	2.77	1.12	3.36	14	21.1	4.08	50.8	6.2	1	0	4.87611			0
308445	44	1	5	169	85	29.8	117	73	5.17	93.06	256.94	6.4	2.9	1.64	3.86	29	20	6.85	77	6.2	1	0	4.07118			0
326934	58	1	5	174.5	64.5	21.2	133	75	5.17	93.06	88.6	5.7	1	1.6	3.04	19		5.26	72	6.2	1	0	3.44148			0
5713	63	2	5	149	53	23.9	160	83	5.16	92.88	106.32	4.6	1.2	1.41	2.14	17	22	5.75	61	6.2	1	0	3.86585			0
120824	59	2	5	156	56	23	161	100	5.15	92.7	283.52	4.4	3.2	1.2	2.38	19	19	5.29	60	6.2	1	0	3.74538			0
466643	73	2	5	160	83	32.4	114	74	5.15	92.7	194.92	5.3	2.2	1.34	3.51	27	32	6.06	71	6.2	1	0	2.8282			0
263149	69	2	3	163	77	29	159	107	5.14	92.52	119.61	5.32	1.35	1.53	3.08	25.7		5.6	54.7	6.2	1	0	4.00821	3	3	0
34146	62	2	5	171	75	25.6	134	103	5.12	92.16	150.62	5.4	1.7	1.47	3.05	16	19	6.42	76	6.2	1	0	2.89117			0
155694	42	1	5	184	76	22.4	131	84	5.12	92.16	248.08	4	2.8	1.12	2.32	35	23	5.85	77	6.2	1	0	2.88296			0
372573	53	1	5	168	64	22.7	146	91	5.12	92.16	115.18	3.3	1.3	1	2.1	33	26	4.99	59	6.2	1	0	3.77823			0
626535	59	2	11	150.6	55.3	24.4	126	63	5.12	92.16	93.916	6.75	1.06	1.9	3.91	22		5.9	55.1	6.2	1	0	2.45038			0
384336	39	1	5	172.5	65.2	21.9	123	79	5.11	91.98	70.88	4.5	0.8	1.66	2.26	29		5.26	81	6.2	1	0	4.10678			0
618616	35	1	4	183	81.3	24.3	114	73	5.11	91.98	232.132	5.27	2.62	0.78	3.21	48		4.67	82.7	6.2	1	0	4.42984			0
261016	64	1	2	169	74	25.9	145	93	5.1	91.8	174.542	4.68	1.97	1.1	2.11	17.2		6.44	61.3	6.2	1	0	2.10541	1	3	0
262275	49	1	5	170.5	82.2	28.3	110	81	5.1	91.8	168.34	5.5	1.9	1.22	3.29	31	26	5.18	96	6.2	1	0	3.02533			0
351970	34	1	5	174	77	25.4	132	78	5.1	91.8	327.82	5.8	3.7	1.35	3.2	45	31	4.05	76	6.2	1	0	3.00616			0
506274	74	2	7	148.5	50	22.7	121	84	5.1	91.8	577.672	6.69	6.52	0.96	2.16	39		5.7	69.8	6.2	1	0	3.02533			0
658153	60	1	5	174	88	29.1	114	70	5.1	91.8	186.06	4.4	2.1	1.18	2.52	34	34	6.61	75	6.2	1	0	3.76728			0
46275	47	1	9	171.5	74.5	25.33	101	74	5.09	91.62	89.486	5.88	1.01	1.08	3.88	20.2		5.22	100.2	6.2	1	0	2.01232			0
439054	82	2	5	150	44	19.6	164	72	5.09	91.62	53.16	6.1	0.6	1.65	2.93	17	35	5.64	92	6.2	1	0	3.8987			0
444526	66	2	13	148	54	24.7	143	82	5.09	91.62	134.672	5.67	1.52	1.72	3.53			5.64	65.8	6.2	1	0	2.60643			0
496511	45	2	5	161	60	23.1	125	84	5.09	91.62	35.44	4.3	0.4	1.42	2.54	14	15	4.7	76	6.2	1	0	2.89117			0
534378	67	1	4	170.5	79.7	27.4	141	72	5.09	91.62	98.346	4.1	1.11	1.03	2.37	33.6		6.19	75	6.2	1	0	4.98289			0
641899	46	1	5	170	80	27.7	143	87	5.09	91.62	132.9	4.5	1.5	1.36	2.73	47		5.93	97	6.2	1	0	2.0178			0
648340	59	1	2	165	73	26.8	136	96	5.09	91.62	95.688	6.5	1.08	1.45	4.03	23.7		5.57	92.5	6.2	1	0	5.07324			0
354597	63	1	5	175	67.5	22	114	94	5.08	91.44	149.734	4.88	1.69	1.22	2.78	19	20	4.4	85	6.2	1	0	4.88433			0
410546	60	1	5	152.5	55.1	23.7	141	88	5.08	91.44	186.06	6.3	2.1	1.45	4.43	23		5.12	93	6.2	1	0	4.04107			0
640041	47	2	5	167	76	27.3	120	68	5.08	91.44	88.6	5.1	1	1.29	3.19	16	20			6.2	1	0	2.95414			0
677753	77	1	5	168	59	20.9	177	62	5.08	91.44	44.3	4.3	0.5	1.51	2.29	33	41	4.7	72	6.2	1	0	3.86311			0
369829	62	2	5	163	71	26.7	142	91	5.07	91.26	150.62	4.1	1.7	1.13	2.38	25		3.56	60	6.2	1	0	4.06023			0
373701	64	2	5	147	59	27.3	130	64	5.07	91.26	177.2	6	2	1.56	2.64	19	40	5.05	59	6.2	1	0	3.86858			0
427602	54	2	5	167	57	20.4	136	77	5.07	91.26	239.22	5	2.7	1.07	2.93	14	25	3.84	59	6.2	1	0	3.7755			0
517391	45	1	5	189.5	99	27.6	125	64	5.07	91.26	115.18	4.8	1.3	1.94	2.58	43	28	5.47	86	6.2	1	0	4.1588			0
615434	62	2	5	156	74	30.4	141	76	5.07	91.26	53.16	4.2	0.6	1.54	2.36	22	24	5.44	65	6.2	1	0	3.86311			0
271744	54	1	5	170	62	21.5	125	70	5.06	91.08	230.36	5.2	2.6	1.34	3.4	32	24	3.89	79	6.2	1	0	3.96441	1	2	0
364415	64	1	2	172	76	25.7	126	89	5.06	91.08	210.868	6.38	2.38	0.95	3.59	36.9	27.4	4.63	86.8	6.2	1	0	3.24162	1	2	0
548116	39	1	2	160	71	27.6	144	92	5.06	91.08	135.558	5.91	1.53	1.46	3.55	28.3		4.18	83.9	6.2	1	0	3.16496			0
612711	40	1	9	181	82.4	25.2	130	71	5.06	91.08	421.736	5.17	4.76	0.83	2.69	88.2		4.69	75.7	6.2	1	0	2.00958			0
624907	59	1	5	174.5	67.2	22.1	124	79	5.06	91.08	70.88	4.8	0.8	1.81	2.58	20	20	6.15	77	6.2	1	0	4			0
36925	30	1	3	183.5	103.5	30.74	137	83	5.05	90.9	168.34	5.73	1.9	1.26	3.22	99.6		4.83	74.7	6.2	1	0	4.86516	1	3	0
204693	75	2	13	156	50	20.5	181	76	5.04	90.72	138.216	8.52	1.56	1.54	5.51	12.5		4.23	56.7	6.2	1	0	2.06982			0
299209	44	1	5	172	67	22.6	122	69	5.04	90.72	97.46	4.3	1.1	1.13	2.54	32	37		84	6.2	1	0	2.93771			0
569004	53	2	5	166	62	22.5	122	67	5.04	90.72	88.6	4.8	1	1.26	2.94	15	17	7.94	54	6.2	1	0	3.77823			0
76637	43	1	5	180.5	82	25.1	113	72	5.02	90.36	141.76	4.8	1.6	1.3	2.96	60		6.16	88	6.2	1	0	3.03901	2	3	0
384471	34	1	5	172	89	30.1	137	76	5.02	90.36	168.34	4.1	1.9	1.69	2.4	90	38	4.87	97	6.2	1	0	2.90486			0
62033	62	1	5	169	69	24.2	153	85	5.01	90.18	106.32	6.1	1.2	1.63	3.5	22	22	5.21	85	6.2	1	0	3.86311			0
154612	28	1	11	171.6	49.8	16.9	146	79	5.01	90.18	101.89	3.93	1.15	1.32	2.16	22.6		4.15	69.4	6.2	1	0	2.27515			0
200111	47	2	9	166.5	68.2	24.6	121	85	5.01	90.18	189.604	6.53	2.14	1.09	4.2	15.8	20.7	4.17	68.3	6.2	1	0	3.94524			0
413432	52	1	2	174	74	24.4	144	95	5.01	90.18	137.33	4.46	1.55	0.75	2.98	32.6		5.63	73.1	6.2	1	0	3.14031	1	3	0
32457	32	1	5	181	89	27.2	131	63	5	90	159.48	3.9	1.8	1.11	2.52	97	46	4.83	104	6.2	1	0	3.75633	3	2	0
198095	30	1	8	170	69.5	24	115	65	5	90	155.05	4.22	1.75	1.15	2.19	21		5.4	73.9	6.2	1	0	3.22245	2	2	0
295609	75	1	7	171.5	94	32	149	64	5	90	102.776	4.6	1.16	1.11	2.56	103		4.35	77.9	6.2	1	0	3.02533			0
452460	41	1	5	171	81	27.7	126	84	5	90	137.33	4.28	1.55	1.19	2.66	55	18	6.1	87	6.2	1	0	2.02601			0
640284	64	1	7	173	70.5	23.6	111	72	5	90	205.552	5.43	2.32	1.08	3.19	22		5.1	87	6.2	1	0	4.09035			0
331833	73	2	5	158	83	33.2	161	96	4.99	89.82	203.78	5.8	2.3	1.65	2.97	88	71	4.53	65	6.2	1	0	3.86858			0
399971	54	2	5	170.5	87	29.8	133	94	4.99	89.82	70.88	4.3	0.8	1.11	2.65	27	20	5.7	72	6.2	1	0	2.51608	3	3	0
500142	46	2	9	156.8	55.5	22.6	105	64	4.99	89.82	102.776	4.35	1.16	1.67	2.41	12.1		3.7	48.8	6.2	1	0	4.7447			0
262664	67	2	5	153	52	22.2	118	62	4.98	89.64	168.34	5.1	1.9	1.35	3.44	9	19	5.66	55	6.2	1	0	3.7755			0
479525	52	1	5	169	67	23.5	97	58	4.98	89.64	62.02	6.3	0.7	1.88	3.44	23		7.68	73	6.2	1	0	3.86037			0
391149	85	2	5	145	46	21.9	158	69	4.97	89.46	407.56	5.7	4.6	1.51	3.36	10	17	12.14	145	6.2	1	0	2.89665			0
535243	46	1	2	176	109	35.2	151	83	4.96	89.28	111.636	5.23	1.26	0.78	3.79	49.7		4.51	76.5	6.2	1	0	3.24983	1	1	0
167584	63	1	5	166	81.9	29.7	139	97	4.95	89.1	194.034	4.17	2.19	1.06	2.12	31	30	5.15	78	6.2	1	0	4.87611			0
179264	53	1	5	170	74	25.6	142	86	4.94	88.92	88.6	4.5	1	1.19	2.59	20	19	5.06	72	6.2	1	0	3.0308			0
298858	31	1	5	162	65	24.8	105	68	4.93	88.74	115.18	4.1	1.3	1.16	2.25	40	30	5.4	92	6.2	1	0	2.95962	1	3	0
451935	74	2	5	145	69	32.8	121	99	4.92	88.56	132.9	5.5	1.5	1.59	3.09	17	18	5.94	66	6.2	1	0	3.86311			0
193754	62	1	5	167	70	25.1	133	77	4.91	88.38	79.74	4.2	0.9	1.25	2.45	21		6.09	92	6.2	1	0	3.37303			0
289455	38	2	5	151	50	21.8	100	60	4.91	88.38	79.74	4.5	0.9	1.3	2.52	35	32	3.74	67	6.2	1	0	2.87201			0
453717	53	1	5	172	79	26.7	123	81	4.91	88.38	124.04	4.6	1.4	1.24	3.03	31	21	6.73	90	6.2	1	0	3.77002			0
17395	51	2	5	158	62.5	25	148	103	4.9	88.2	53.16	4.19	0.6	1.09	2.45	19	25	5.03	55	6.2	1	0	4.87885			0
525937	45	1	5	175	94	30.7	122	71	4.9	88.2	150.62	4.9	1.7	1.76	2.46	16	16	5.34	91	6.2	1	0	4.84873	3	3	0
680914	64	2	7	160.5	62.8	24.4	159	88	4.9	88.2	325.162	3.97	3.67	0.83	1.62	25		3.8	51.3	6.2	1	0	3.04723			0
228878	71	1	14	168	77.4	27.4	146	78	4.89	88.02	78.854	5.33	0.89	1.31	3.28	14.3		5.32	87.6	6.2	1	0	2.28063			0
281488	35	1	5	174	94	31	146	85	4.89	88.02	274.66	5.2	3.1	1.26	2.99	71	38	5.17	86	6.2	1	0	3.21697			0
619264	69	1	5	164	68	25.3	145	81	4.89	88.02	132.9	5.8	1.5	1.62	3.34	17	25	4.02	70	6.2	1	0	3.86311			0
64513	61	2	5	154	57	24	148	78	4.88	87.84	79.74	5.2	0.9	1.34	3.38	20	25	4.4	58	6.2	1	0	3.78371			0
414736	58	1	5	171	70	23.9	166	88	4.88	87.84	141.76	4.8	1.6	1.3	2.47	26		5.83	87	6.2	1	0	2.84463			0
97794	68	1	5	168	59	20.9	124	73	4.86	87.48	70.88	4.1	0.8	1.64	1.98	16		4.34	52	6.2	1	0	4.04928			0
443688	59	1	5	168	69	24.4	124	90	4.85	87.3	150.62	3.2	1.7	1.12	2.16	32	24	2.91	74	6.2	1	0	2.94593			0
232696	35	1	5	166	70	25.4	121	84	4.84	87.12	97.46	3.9	1.1	1.17	2.16	40		4.85	70	6.2	1	0	2.83641			0
5755	63	1	5	172	71	24	113	73	4.83	86.94	230.36	4	2.6	1.48	1.97	35		5.69	98	6.2	1	0	3.86037			0
68668	64	1	5	158	66	26.4	142	84	4.83	86.94	212.64	4.6	2.4	1.54	2.2	52	69	4.41	84	6.2	1	0	3.87406			0
364852	74	2	5	148	49	22.4	151	85	4.82	86.76	106.32	6.3	1.2	1.67	3.6	14	24	6.09	72	6.2	1	0	3.85489			0
541151	35	1	3	171	76	26	121	77	4.82	86.76	262.256	5.35	2.96	1.07	2.94	38.8	23.8	4.98	72.5	6.2	1	0	3.94798	1	3	0
137051	63	2	5	151	52	22.8	102	69	4.81	86.58	88.6	5.4	1	1.64	3	15	17	6.72	64	6.2	1	0	3.88227			0
531702	58	2	5	153	57	24.3	163	87	4.81	86.58	194.92	5.7	2.2	1.64	3.1	17	19	3.92	64	6.2	1	0	3.86585			0
115512	45	2	7	159.8	62.2	24.4	106	71	4.8	86.4	88.6	4.85	1	0.99	2.9	19		3.4	55.8	6.2	1	0	2.8501			0
246450	33	1	9	172	62.8	21.2	121	70	4.8	86.4	108.092	4.3	1.22	0.95	2.73	21.6			60.9	6.2	1	0	2.11088			0
364630	73	2	9	151.3	53.6	23.4	136	81	4.8	86.4	114.294	4.42	1.29	1.03	2.52	22.7	24.6	7.41	70.1	6.2	1	0	3.6742			0
673739	69	1	5	166	64	23.2	130	67	4.8	86.4	53.16	3.8	0.6	1.03	2.22	18	24	3.52	106	6.2	1	0	3.75907			0
420005	63	2	5	149	66	29.7	141	78	4.78	86.04	372.12	6.6	4.2	1.7	3.39	51	53	3.64	62	6.2	1	0	3.8768			0
641603	48	2	5	158	70	28	112	75	4.78	86.04	124.04	4.6	1.4	1.41	3.03	14	18	5.36	50	6.2	1	0	4.09856			0
467519	60	2	5	157	53	21.5	91	60	4.77	85.86	132.9	5.1	1.5	1.59	2.94	14	22	4.98	51	6.2	1	0	3.86858			0
37514	41	2	5	160	54	21.1	122	77	4.76	85.68	79.74	4.7	0.9	1.35	2.74	24	29	5.02	57	6.2	1	0	4.18617			0
633010	64	1	5	167	79	28.3	140	78	4.76	85.68	141.76	4.5	1.6	1.54	2.37	30		4.21	98	6.2	1	0	3.86037			0
146644	44	1	5	169	72	25.2	109	70	4.75	85.5	62.02	5.2	0.7	1.35	2.94	20	27	4.49	94	6.2	1	0	2.88569			0
34790	58	1	5	163.5	67.7	25.3	127	75	4.74	85.32	212.64	5.5	2.4	1.56	3.26	28	27	3.41	64	6.2	1	0	2.98426			0
538636	66	1	3	170	81.5	28.2	152	78	4.74	85.32	200.236	4.77	2.26	1.27	2.45	26.1		7.46	67.7	6.2	1	0	4.92539	1	2	0
422141	50	2	5	151	50	21.8	131	73	4.73	85.14	70.88	6.9	0.8	1.47	5.19	20	24	4.25	71	6.2	1	0	3.04997	3	3	1
9088	66	2	5	163	68	25.6	155	69	4.72	84.96	186.06	6.1	2.1	1.42	4.11	44	39	4.95	74	6.2	1	0	3.78371			0
463684	76	1	2	159	61	24.1	129	79	4.71	84.78	197.578	4.59	2.23	0.98	2.64	19.1	24.3	4	67.5	6.2	1	0	4.87611	3	3	0
262192	33	1	13	168.5	83.7	29.5	108	68	4.69	84.42	228.588	5.43	2.58	1.22	3.41	54.2		5.32	84.5	6.2	1	0	3.06913	1	2	0
531614	34	2	5	151	60	26.3	94	58	4.69	84.42	106.32	4	1.2	1.74	2.12	16	19	3.64	46	6.2	1	0	4.04654			0
576543	67	1	5	163	71	26.7	130	82	4.69	84.42	106.32	5.2	1.2	1.57	2.9	23	26	3.04	102	6.2	1	0	3.87132			0
117613	47	1	3	171.5	83.5	28.4	155	96	4.68	84.24	151.506	4.27	1.71	0.69	2.61	57.3		3.6	62.2	6.2	1	0	3.24709	1	3	0
673528	53	1	5	159	67	26.5	202	118	4.67	84.06	115.18	4.5	1.3	1.17	2.67	22	25	2.67	85	6.2	1	0	2.09719			0
68815	53	1	5	174	81	26.8	125	89	4.65	83.7	212.64	3.8	2.4	1.1	2.27	23	20	4.16	71	6.2	1	0	3.01985			0
125510	62	1	5	162	56	21.3	122	73	4.65	83.7	177.2	4.5	2	1.56	2.22	17		3.22	63	6.2	1	0	3.86037			0
399630	42	2	5	154	71	29.9	113	63	4.64	83.52	203.78	5.4	2.3	1.52	3.54	23	26	5.3	49	6.2	1	0	4.13142			0
623232	33	2	5	163	64	24.1	108	77	4.64	83.52	97.46	4.1	1.1	1.7	1.77	10		2.81	45	6.2	1	0	4.16701			0
460012	64	2	5	146	56	26.3	152	75	4.6	82.8	124.04	5.1	1.4	1.61	2.88	23	30	4.65	43	6.2	1	0	3.87406			0
63705	53	1	5	170.5	68	23.4	137	76	4.59	82.62	106.32	3.6	1.2	1.48	1.59	24		2.79	57	6.2	1	0	3.86858	1	2	0
619861	64	1	5	166	62	22.5	131	76	4.58	82.44	44.3	5	0.5	1.27	3.03	17	23	9.39	84	6.2	1	0	3.75086			0
583278	28	1	5	165	72	26.4	114	64	4.57	82.26	318.96	4.5	3.6	1.14	2.49	26		3.5	94	6.2	1	0	2.18207			0
483563	61	1	3	174	80.5	26.6	125	77	4.56	82.08	293.266	5.81	3.31	1.1	3.24	51.3	30.5	4.22	77.5	6.2	1	0	2.97878	3	3	0
579487	72	2	5	158	64	25.6	137	109	4.56	82.08	106.32	6.9	1.2	1.67	3.85	31	33	4.62	66	6.2	1	0	3.86311			0
100367	49	1	5	177	105	33.5	126	89	4.55	81.9	274.66	5.7	3.1	1.36	3.02	54		4.93	99	6.2	1	0	2.04244			0
664039	63	2	5	150	60	26.7	122	74	4.54	81.72	150.62	5.5	1.7	1.62	3.28	36	35	3.52	74	6.2	1	0	3.87132			0
363906	64	2	5	155	55	22.9	136	75	4.53	81.54	62.02	4.5	0.7	1.58	2.5	16	18	5.99	63	6.2	1	0	3.86858			0
638956	58	1	2	182	88	26.6	129	83	4.53	81.54	239.22	4.48	2.7	0.84	2.39	20.7		3.84	60.2	6.2	1	0	5.00479	1	2	0
764	33	1	2	178	90	28.4	130	87	4.51	81.18	117.838	4.38	1.33	1.19	2.6	69.2		4.77	71.3	6.2	1	0	2.73785			0
491259	49	1	3	161.5	67	25.7	130	85	4.51	81.18	126.698	4.77	1.43	1.05	2.84	14.3		4.32	94.6	6.2	1	0	4.23546	3	3	0
505471	81	1	5	174	73	24.1	111	69	4.51	81.18	62.02	4.3	0.7	1.36	2.76	16	23		93	6.2	1	0	2.92402			0
586258	66	2	5	159	71	28.1	141	77	4.49	80.82	62.02	5.1	0.7	1.57	2.74	17	27	3.52	53	6.2	1	0	3.86858			0
101451	51	1	2	165	71	26.1	105	74	4.48	80.64	325.162	6	3.67	1.17	3.32	20.7		5.6	97.8	6.2	1	0	4.47912			0
226786	34	1	5	168	80	28.3	122	71	4.48	80.64	310.1	5.8	3.5	1.37	3.33	79		4.81	73	6.2	1	0	3.29911			0
300942	61	1	5	170	78	27	130	83	4.48	80.64	132.9	4.9	1.5	1.6	2.85	13	22	3.5	74	6.2	1	0	3.86858			0
350473	69	2	2	158	55	22	120	85	4.48	80.64	142.646	8.38	1.61	1.82	5.52	14.5	27.2	5.14	66.5	6.2	1	0	4.87611			0
666522	59	2	5	163	69	26	118	73	4.47	80.46	115.18	4.9	1.3	1.33	2.86	19	18	3.25	69	6.2	1	0	2.83915			0
126382	40	1	2	174	75	24.8	154	114	4.46	80.28	128.47	3.89	1.45	0.9	2.2	22		4.08	94	6.2	1	0	4.30938			0
176468	50	1	2	170	86	29.8	167	112	4.46	80.28	437.684	6.96	4.94	1.25	3.78	26.8		5.1	92.3	6.2	1	0	4.13415			0
320243	77	2	9	155.5	70.5	29.2	133	74	4.46	80.28	112.522	5.59	1.27	1.1	3.69	62.6		3.71	56.4	6.2	1	0	3.9781			0
432946	69	1	5	170	70	24.2	123	83	4.43	79.74	79.74	5.2	0.9	1.6	2.82	11	23	6.09	83	6.2	1	0	3.86858			0
671777	66	1	5	172	83	28.1	142	84	4.43	79.74	274.66	6.2	3.1	1.32	3.36	13	21	5.35	79	6.2	1	0	2.97331			0
668640	46	1	2	164	59	21.9	131	94	4.41	79.38	608.682	6.05	6.87	1.17	2.51	29.4	23.7	6.86	49.9	6.2	1	0	5.0705			0
206006	33	1	2	165	58	21.3	109	72	4.38	78.84	77.082	4.14	0.87	1.08	2.74	18.5		5.36	80.4	6.2	1	0	2.18754			0
470461	61	2	5	159	47	18.6	119	69	4.37	78.66	88.6	5	1	1.56	2.78	15	22	3.98	65	6.2	1	0	3.86311			0
107752	62	1	9	172.4	63.6	21.4	151	99	4.34	78.12	140.874	3.98	1.59	1.01	2.58	21.7		5.29	88.4	6.2	1	0	2.69131			0
151200	58	2	5	163	63	23.7	150	87	4.33	77.94	53.16	5.9	0.6	1.66	3.31	11	20	5.12	62	6.2	1	0	3.86585			0
176181	37	1	5	163	71	26.7	133	72	4.33	77.94	97.46	4.3	1.1	1.28	2.65	19	18	5.5	79	6.2	1	0	4.09309			0
201446	59	1	5	173	69	23.1	122	76	4.31	77.58	97.46	4.1	1.1	1.15	2.36	15	27	3.38	78	6.2	1	0	3.04997	1	2	1
289957	63	1	5	162	60	22.9	176	96	4.28	77.04	70.88	4.8	0.8	1.53	2.45	14	32	3.36	75	6.2	1	0	3.86585			0
101384	68	1	5	164	57	21.2	134	80	4.27	76.86	70.88	4.4	0.8	1.44	2.47	14	24	5.03	62	6.2	1	0	3.86037			0
405879	51	2	5	158	46	18.3	126	77	4.26	76.68	70.88	4.5	0.8	1.47	2.53	15		5.56	67	6.2	1	0	3.40315			0
678754	43	1	3	171.5	60	20.4	118	83	4.25	76.5	126.698	5.33	1.43	1.34	3.25	25		5.66	92	6.2	1	0	4.81314	3	3	1
172783	55	1	3	165.5	79	28.8	141	97	4.24	76.32	80.626	3.95	0.91	1.03	2.34	33.9	32	5.94	71	6.2	1	0	4.98015	1	3	0
126631	39	1	3	170.5	82	28.2	141	95	4.21	75.78	183.402	6.23	2.07	1.01	4.32	19.9		4.56	70	6.2	1	0	4.07392	3	3	1
260614	37	2	8	160	47.5	18.6	109	66	4.2	75.6	63.792	3.8	0.72	1.23	2.12	19		2.8	49.8	6.2	1	0	3.98631	3	3	0
4772	28	1	2	169	62	21.7	120	73	4.08	73.44	368.576	5.67	4.16	1.42	3.05	38		5.04	76.4	6.2	1	0	3.99179			0
342684	62	2	5	150	54	24	139	118	4.08	73.44	124.04	5.5	1.4	1.62	3.04	34	40	6.52	91	6.2	1	0	3.85489			0
672785	55	1	2	177	76	24.3	109	76	4.07	73.26	120.496	5.25	1.36	1.24	3.23	35.8		4.28	81.2	6.2	1	0	2.11362			0
225572	61	2	5	151	57	25	123	79	4.03	72.54	159.48	6.8	1.8	1.69	3.55	32	29	5.76	82	6.2	1	0	3.86311			0
594300	56	2	2	155	64	26.6	138	84	4	72	88.6	4	1	1	2	34		4	62	6.2	1	0	4.64066			0
451251	34	1	9	179.5	95.8	29.7	114	66	3.9	70.2	71.766	4.25	0.81	1.17	2.62	48.2				6.2	1	0	4.4846	1	3	0
439042	30	1	8	168	62.5	22.1	124	76	5.5	99	242.764	4.66	2.74	1.16	2.55	19.4	28.9	5.2	89.9	6.19	1	0	2.65572	3	3	0
492769	50	1	5	169	68	23.8	129	84	5.41	97.38	70.88	5	0.8	1.51	3.1	42	40	4.19	71	6.19	1	0	2.02601			0
336110	51	2	7	154.8	55.4	23.1	131	77	5.3	95.4	77.082	4.59	0.87	1.06	2.53	23		3.5	50.3	6.19	1	0	4.99384			0
114996	58	1	5	182	88	26.6	124	81	5.23	94.14	141.76	4.4	1.6	1.24	2.35	27		3.19	79	6.19	1	0	2.89938	3	2	0
403657	64	1	3	166.5	66.5	24	148	78	4.91	88.38	495.274	5.29	5.59	1.26	2.3	45.4		6.01	72.9	6.19	1	0	2.9076	1	3	0
7791	46	1	7	169.5	68.5	23.8	111	74	4.5	81	82.398	4.41	0.93	0.96	2.53	60		3.85	64.1	6.19	1	0	5.05407			0
299937	66	2	3	155.5	67.5	27.9	149	86	4.26	76.68	158.594	5.05	1.79	0.88	3.17	103.9		4.65	46.6	6.19	1	0	4.00274	3	3	0
401708	28	2	8	163.5	62.3	23.3	115	64	5.58	100.44	101.004	4.45	1.14	1.47	2.47	24.4	24.7	4.4	55.6	6.18	1	0	2.69405	3	3	1
21731	36	1	10	166.5	68.7	24.8	122	87	5.5	99	380.094	6.25	4.29	1.59	2.33	44	42	4.3	76	6.18	1	0	2.02601	2	2	0
227993	56	2	8	156.1	52	21.3	104	71	5.5	99	78.854	6.45	0.89	1.58	4.19	16		6.2	54.7	6.18	1	0	2.97331	3	3	0
238778	49	1	3	165.5	78.5	28.7	126	88	5.45	98.1	287.95	5.91	3.25	0.91	3.88	20.2		3.92	86.7	6.18	1	0	4.13963	2	3	0
231011	29	1	9	176.5	84	27	137	78	5.4	97.2	216.184	5.5	2.44	1.73	3.4	28.9	23	5.4	103.4	6.18	1	0	2.03149	1	3	0
210161	35	2	8	159.3	62.7	24.6	111	70	5.3	95.4	28.352	2.84	0.32	1.47	1.18	14		3.5	51.4	6.18	1	0	2.98973	3	3	0
312014	68	1	8	166.4	71.2	25.7	141	84	5.3	95.4	85.942	4.97	0.97	1.62	2.99	16.7	27.3	5.5	85	6.18	1	0	2.1629	3	1	0
479809	52	1	7	177.5	79	25.1	126	70	5.3	95.4	191.376	4.84	2.16	1.07	2.58	32		6.3	79.7	6.18	1	0	5.13347			0
503401	50	2	2	166	58	21			5.3	95.4	59.362	5.56	0.67	1.43	3.41	9.8	22.1	3.68	67	6.18	1	0	3.04997			0
544057	55	2	2	160	68	26.6	107	59	5.3	95.4	123.154	5.54	1.39	1.41	3.05	17		5.46	52.6	6.18	1	0	2.76249			0
283366	55	1	7	170	79	27.3	131	76	5	90	187.832	6.12	2.12	1	3.73	82		5.1	82.9	6.18	1	0	4.04107			0
517465	51	1	3	169.5	62	21.6	134	83	4.27	76.86	78.854	6.97	0.89	1.18	5.14	14.2		4.66	82.1	6.18	1	0	2.61191	3	3	0
195893	77	2	5	147	62.2	28.8	155	98	4.07	73.26	62.02	5.8	0.7	1.98	2.81	32		8.64	68	6.18	1	0	2.35455			0
287405	61	1	2	176	73	23.6	120	83	3.95	71.1	142.646	5.54	1.61	1.1	3.85	11.9	21.4	4.88	73	6.18	1	0	2.91581			0
270025	51	1	8	159	60.5	23.8	123	68	5.5	99	113.408	4.26	1.28	1.18	2.27	34		4.8	69.1	6.17	1	0	2.83915	3	3	0
403530	65	1	2	168	71	25.2	171	104	5.48	98.64	108.092	5.92	1.22	1.12	4.34	13.1	19.6	5.32	71.8	6.17	1	0	3.01437			0
177167	45	2	3	158.5	80.5	32	122	75	5.4	97.2	183.402	6.09	2.07	1.15	3.75	26.1	21.1	4.48	59.7	6.17	1	0	2.00684	3	3	0
621954	63	1	3	176	80.5	26	121	72	4.92	88.56	132.014	5.45	1.49	1.31	3.31	15	17.2	5.18	79.8	6.17	1	0	5.05407	3	3	0
283217	38	2	4	165	72.7	26.7	110	66	4.9	88.2	145.304	4.79	1.64	1.16	2.82	15	15.9	4.02	52.1	6.17	1	0	2.37372			0
681096	37	2	7	158.5	61.5	24.5	100	62	4.6	82.8	64.678	4.15	0.73	1.28	2.3	12	22	4.4	48.2	6.17	1	0	4.46543			0
10963	58	1	3	174	73.5	24.3	160	101	4.52	81.36	613.998	6.86	6.93	1.04	2.44	35.6		5.18	90.8	6.17	1	0	4.08761	1	3	0
403637	69	2	4	158	63	25.2	151	84	5.59	100.62	157.708	6.59	1.78	1.08	4.13	55.8	60	4.15	49.1	6.16	1	0	2.04791			0
426725	57	2	2	160	64	25	131	86	5.55	99.9	66.45	3.44	0.75	1.21	1.62	10	13.9	4.72	57.8	6.16	1	0	2.14374			0
547682	59	1	5	170.5	81.2	27.9	107	82	5.53	99.54	115.18	6	1.3	1.22	3.68	37	31	6.28	75	6.16	1	0	3.06366			0
491181	55	2	8	157.5	58.2	23.5	114	78	5.5	99	186.946	5.33	2.11	1.45	3.46	49		5.7	56.9	6.16	1	0	2.97057	3	3	0
638291	52	1	2	166	83	30.1	140	101	5.21	93.78	141.76	4.99	1.6	1.1	2.13	50.7		6.93	88.4	6.16	1	0	2.01232			0
418947	39	2	2	158	57	22.8	120	85	5.2	93.6	143.532	5.37	1.62	1.05	3.28	14.4		4.4	55.7	6.16	1	0	2.02327			0
56244	41	1	2	166	79	28.7	116	77	4.82	86.76	195.806	4.68	2.21	1.29	2.43	13.9		4.84	83.9	6.16	1	0	3.12936	3	2	0
215971	50	1	7	168	73.5	26	117	84	4.8	86.4	221.5	4.72	2.5	1.34	2.61	39.9		5.8	53.9	6.16	1	0	3.00616			0
197238	35	2	2	170	65	22.49	118	72	4.72	84.96	50.502	4.84	0.57	1.49	3.06	10.7	13.9	4.55	54.9	6.16	1	0	2.80082			0
508870	25	1	7	177.5	63.5	20.2	129	72	4.61	82.98	54.046	4.25	0.61	1.61	2.45	14.7	16.9	5.1	84.4	6.16	1	0	3.02259			0
189660	53	1	8	177.3	82	26.1	144	89	5.58	100.44	286.178	3.12	3.23	0.95	1.8	25.4	28.8	5.37	65.7	6.15	1	0	2.16838	3	3	0
226605	47	1	7	170	82.5	28.55	188	126	5.4	97.2	489.072	6.18	5.52	1.17	2.4	28		5.9	78.9	6.15	1	0	5.013			0
673230	61	1	5	174	89	29.4	100	66	5.02	90.36	115.18	4.82	1.3	1.79	2.63	27	27	6.66	64	6.15	1	0	2.01506			0
23111	43	2	8	154	53.4	22.5	122	82	4.9	88.2	55.818	5.16	0.63	1.41	3.2	13.9		5.9	68.5	6.15	1	0	2.93224			0
104169	33	1	2	181	86	26.3	116	74	4.76	85.68	101.89	4.44	1.15	0.79	2.71	34.8	30.5	5.53	87.3	6.15	1	0	2.00137			0
242852	61	1	3	167.5	64	22.8	124	76	5.43	97.74	121.382	3.82	1.37	1.33	2.27	72	59.9	3.54	75.1	6.14	1	0	3.05544	1	3	0
298466	49	1	8	169.5	72.2	25.1	115	76	5.4	97.2	116.066	5.09	1.31	1.46	3.05	24.7	32.4	4.83	70.5	6.14	1	0	2.48049	3	2	0
301740	44	1	8	178	76.5	24.1	136	77	5.4	97.2	111.636	4.95	1.26	1.43	2.8	16.3	28.5	6	70.7	6.14	1	0	2.01232	3	3	0
229837	43	1	3	166	83.5	30.3	138	90	5.38	96.84	145.304	5.85	1.64	1.5	3.5	109.7		4.29	68.6	6.14	1	0	5.16085	3	3	0
500596	52	1	6	169.5	85	29.6	135	90	5.3	95.4	225.044	4.53	2.54	1.02	2.53	47.6		6	76.1	6.14	1	0	2.0616			0
516966	32	2	3	177.5	104	33	125	89	5.21	93.78	175.428	5.17	1.98	1.14	2.94	77		3.48	59.4	6.14	1	0	2.69131	3	3	0
630814	54	1	7	172	79.5	26.9	119	81	5.1	91.8	131.128	5.38	1.48	1.03	2.92	30	33	5.3	64.7	6.14	1	0	3.27173			0
552052	55	2	4	165.5	68	24.8	125	80	5.04	90.72	115.18	5.82	1.3	1.25	3.9	16.9		3.38	51.1	6.14	1	0	2.03422			0
558800	30	1	2	178	79	24.9	110	68	4.96	89.28	186.946	5.33	2.11	0.9	3.88	76.2	38.4	4.56	87.1	6.14	1	0	2.08624			0
444329	37	2	9	151.5	44.6	19.43	104	68	4.75	85.5	38.098	5.15	0.43	1.65	3.2	14.1		4.05	76.7	6.14	1	0	2.03422			0
271265	43	1	2	171	80	27.4	127	90	4.73	85.14	376.55	5.64	4.25	0.79	3.19	86.4	44.1	7.48	64.8	6.14	1	0	2.25325	1	3	0
639479	35	1	3	179	91.5	28.6	119	75	5.58	100.44	225.93	6.82	2.55	1.04	3.88	202.6		5.38	70.8	6.13	1	0	4.09309	1	3	1
289669	34	2	7	166	85	30.8	132	71	5.2	93.6	195.806	6.11	2.21	1.15	3.43	12		5.3	68.5	6.13	1	0	4.56126			0
247493	52	1	3	171.5	79	26.9	100	70	5.12	92.16	140.874	5.94	1.59	1.67	3.45	21.6		5.57	66.6	6.13	1	0	2.19028	1	3	0
451797	68	1	5	159	74	29.3	163	81	5.1	91.8	53.16	4.5	0.6	1.33	2.6	26	25	6	77	6.13	1	0	3.07734			0
371666	77	2	2	156	63	25.9	158	88	4.6	82.8	159.48	6.85	1.8	1.17	4.27	53.2		3.2	66.4	6.13	1	0	3.0308			0
11713	69	1	2	182	75	22.6	134	87	5.56	100.08	331.364	5.95	3.74	0.73	4.4	23.1		3.77	74.4	6.12	1	0	2.27515			0
20747	62	1	4	179	75.8	23.7	118	78	5.51	99.18	133.786	4.84	1.51	1.32	2.9	14.6		4.52	77.7	6.12	1	0	2.0178			0
413613	37	2	8	158	69.5	27.8	98	64	5.5	99	105.434	5.28	1.19	1.47	3.06	17.6	19	3.8	63.8	6.12	1	0	2.95962	3	3	0
385434	53	1	6	170.5	84.5	29.1	138	79	5.3	95.4	115.18	4.81	1.3	1.44	2.83	30		5.4	60.3	6.12	1	0	3.01164			0
437775	36	1	8	171	90	30.8	133	97	5.3	95.4	211.754	5.34	2.39	1.21	2.61	53	31	6	69.6	6.12	1	0	4.94182	1	2	0
579753	46	1	3	173.5	79	26.2	133	83	5.22	93.96	214.412	3.41	2.42	1.08	1.46	21.1	19.1	4.58	76.9	6.12	1	0	5.34428	3	3	0
168197	59	2	3	161	60	23.1	148	87	4.98	89.64	135.558	5.36	1.53	1.84	2.8	15.1		4.78	56.5	6.12	1	0	5.0486	3	3	0
490699	77	2	9	154	67.5	28.5	134	77	4.91	88.38	166.568	5.72	1.88	1.17	2.71	12.8	18.6	4.82	50.5	6.12	1	0	3.94798			0
101612	32	2	2	154	55	23.2	111	67	3.65	65.7	93.916	4.27	1.06	1.15	2.65	10.4	15.2	5.14	51.6	6.12	1	0	2.08624			0
310965	42	1	7	172.5	76.5	25.7	126	71	5	90	86.828	4.39	0.98	1.37	2.49	68.5		4.6	75	6.11	1	0	2.16838			0
163534	48	1	7	161	67.5	26.04	154	92	4.9	88.2	63.792	3.66	0.72	1.32	1.89	39		4.6	86.3	6.11	1	0	5.20192			0
198066	63	1	3	173	91.5	30.6	152	93	4.89	88.02	160.366	5.32	1.81	1.41	3.25	10.3	22.5	6.23	94.8	6.11	1	0	2.97331	1	3	0
78369	33	2	2	166	61	22.14	121	84	4.66	83.88	54.932	3.87	0.62	1.6	2.1	11.6		4.91	66.1	6.11	1	0	2.33812			0
24972	41	1	5	178	81	25.6	148	91	5.59	100.62	97.46	3.5	1.1	1.11	2.13	20	18	6.08	94	6.1	1	0	4.0794			0
109636	45	2	4	163.5	64.4	24.1	130	78	5.59	100.62	139.988	4.36	1.58	1.11	2.76	65		4.36	59.6	6.1	1	0	4.41615			0
278280	57	2	5	166	69	25	111	64	5.59	100.62	106.32	4.5	1.2	1.32	2.68	24		4.3	62	6.1	1	0	2.0178			0
335386	79	1	4	171	74.7	25.5	128	70	5.59	100.62	62.906	5.18	0.71	1.49	3	26.1	31.5	4.32	67.4	6.1	1	0	2.97604			0
669652	47	1	2	172	82	27.7	102	64	5.59	100.62	118.724	7.04	1.34	1.13	5.13	46.3	23.5	3.72	73.4	6.1	1	0	4.16427			0
19841	64	1	3	162	78.5	29.9	134	91	5.58	100.44	90.372	4.18	1.02	0.85	2.72	20.8	27.2	5.26	64.3	6.1	1	0	3.5373	3	3	0
48950	78	1	5	170.5	76	26.1	141	81	5.58	100.44	53.16	2.98	0.6	1.05	1.36	12		4.29	77	6.1	1	0	4.95277			0
89586	55	1	5	174	78.9	26.1	115	67	5.58	100.44	132.9	5.6	1.5	1.36	3.3	12		6.55	113	6.1	1	0	3.25804			0
123758	62	1	13	177.5	95.3	30.2	143	94	5.58	100.44	139.988	5.51	1.58	0.99	2.6	26.2		5.57	74.9	6.1	1	0	2.12731	1	1	0
308335	62	2	4	167	58	20.8	144	76	5.58	100.44	221.5	4.99	2.5	1.4	2.28	13.7		3.57	50.9	6.1	1	0	2.08077			0
321330	36	1	2	172	70	23.7	114	73	5.58	100.44	87.714	5.05	0.99	0.96	3.43	25.3		8.38	80.4	6.1	1	0	3.99726			0
342734	68	2	2	153	69	29.5	159	87	5.58	100.44	414.648	5.77	4.68	1.26	2.73	13.3		4.55	67.3	6.1	1	0	3.02806			0
405592	63	2	3	158	71	28.4	129	83	5.58	100.44	120.496	5.12	1.36	1.24	3.29	17.1	20.1	7.65	58.5	6.1	1	0	3.01985	3	3	0
471457	35	1	9	167.5	64.8	23.1	135	92	5.58	100.44	273.774	4.84	3.09	0.78	2.56	25.9		3.67	102.6	6.1	1	0	4.32033	3	3	0
513107	31	1	5	172	65	22	129	87	5.58	100.44	97.46	3.7	1.1	1.14	1.94	38	32	4.2	90	6.1	1	0	2.9295			0
530255	36	1	9	177.2	93.1	29.6	116	69	5.58	100.44	543.118	4.9	6.13	0.93	2.52	39		4.58	81.5	6.1	1	0	3.64134	2	3	0
623895	63	1	12	166.5	74.7	26.9	140	88	5.58	100.44	104.548	4.68	1.18	1.15	3.15	24.1		4.47	92.5	6.1	1	0	2.11362			0
65607	47	2	9	159.3	54.1	21.3	136	89	5.57	100.26	99.232	4.31	1.12	1.84	1.9	12.2		4.51	49.7	6.1	1	0	3.21424			0
74316	61	2	5	157	55	22.3	125	84	5.57	100.26	118.724	4.81	1.34	1.85	2.78	26	47	4.4	55	6.1	1	0	2.00411	3	3	1
117767	70	1	4	168	72	25.5	112	75	5.57	100.26	77.968	5.09	0.88	1.02	3.39	20	20.5	4.64	93.7	6.1	1	0	3.39767			0
191474	75	1	3	159.5	64.3	25.3	121	70	5.57	100.26	193.148	4.68	2.18	1.01	2.75	12.3		4.89	109.8	6.1	1	0	2.96509	3	3	0
290124	60	1	5	175.5	80.8	26.2	118	88	5.57	100.26	241.878	6.07	2.73	0.88	3.25	38		4.83	75	6.1	1	0	3.25804			0
311649	46	2	5	165	67	24.6	108	67	5.57	100.26	97.46	5	1.1	1.52	3.02	16	21	4.52	72	6.1	1	0	2.07529			0
329413	34	2	3	153.5	58.5	24.8	129	80	5.57	100.26	44.3	4.66	0.5	1.46	2.87	21.6		5.45	68	6.1	1	0	2.1629	3	3	0
468685	62	1	5	177	70	22.3	140	74	5.57	100.26	79.74	5	0.9	1.51	2.97	11		5.12	88	6.1	1	0	4.04107			0
606109	52	1	10	160	55.3	21.6	113	73	5.57	100.26	84.17	6.84	0.95	1.92	3.25	17		4.6	96	6.1	1	0	2.13552	3	3	0
9377	65	1	4	170	61	21.1	127	82	5.56	100.08	139.102	4.18	1.57	1.08	2.47	28.8		5.96	76.7	6.1	1	0	3.60575			0
84855	49	1	2	182	78	23.5	117	79	5.56	100.08	145.304	5.68	1.64	1.22	3.61	13.6		3.21	103.4	6.1	1	0	2.09993	1	3	0
162543	46	1	5	177	85	27.1	152	86	5.56	100.08	115.18	5.6	1.3	1.42	3.53	52		4.88	95	6.1	1	0	4.18891			0
163009	65	2	9	160	62	24.2	137	68	5.56	100.08	124.926	4.8	1.41	1.44	2.68	13.3		4.86	66	6.1	1	0	3.9781			0
212083	55	2	4	165	71	26.1	133	82	5.56	100.08	54.046	4.23	0.61	1.87	2.05	13.1	19.2	4.63	62.4	6.1	1	0	2.6256			0
270387	54	2	5	157	53.9	21.9	189	116	5.56	100.08	30.124	5.21	0.34	1.57	2.82	14	19	6.81	80	6.1	1	0	4.87885			0
329541	55	1	5	177	69	22	126	84	5.56	100.08	62.02	4.3	0.7	1.17	2.52	33	34	7.44	82	6.1	1	0	3.76728			0
434657	46	2	5	157	67	27.2	143	86	5.56	100.08	194.92	5.2	2.2	1.53	3.18	29	24	3.34	55	6.1	1	0	4.09035			0
447436	45	1	5	170	80	27.6	160	98	5.56	100.08	177.2	4.4	2	1.16	2.88	32	22	4.82	96	6.1	1	0	3.48802			0
558388	69	2	3	158.5	56.5	22.5	111	59	5.56	100.08	60.248	5.42	0.68	2.27	3.02	6.8		4.73	64.1	6.1	1	0	2.00137	3	3	0
623035	56	2	5	160	63	24.6	108	60	5.56	100.08	147.076	5.37	1.66	1.81	2.89	24	22	3.82	46	6.1	1	0	4.91718			0
64669	36	2	14	156	57	23.4	131	84	5.55	99.9	108.092	4.61	1.22	1.6	2.68	10.6		5.22	50.6	6.1	1	0	2.141			0
136006	62	1	2	168	69	24.3	125	93	5.55	99.9	305.67	6.22	3.45	1.15	3.5	59.3	45.6	3.52	81.3	6.1	1	0	3.00342			0
144975	55	1	9	166.5	80	28.9	127	74	5.55	99.9	406.674	5.16	4.59	1.2	2.54	98.8		4.3	72.6	6.1	1	0	3.20329			0
193082	59	2	5	165.5	71	25.9	126	74	5.55	99.9	97.46	7.1	1.1	1.9	4.4	18		4.2	75	6.1	1	0	3.09103			0
253581	42	1	2	179	86	26.8	130	92	5.55	99.9	129.356	6.8	1.46	0.78	5.48	49	33.5	4.34	98.3	6.1	1	0	3.54552			0
292805	62	2	9	161	75.1	29	139	69	5.55	99.9	227.702	5.04	2.57	0.93	2.98	102.3		4.69	64.6	6.1	1	0	3.96715			0
478709	59	2	2	162	61	23.2	158	100	5.55	99.9	97.46	4.09	1.1	1.26	2.35	11.2		3.86	68.1	6.1	1	0	2.23956			0
483539	59	1	5	173	67.5	22.6	111	76	5.55	99.9	72.652	4.61	0.82	1.56	2.45	13	20	3.38	71	6.1	1	0	3.92882			0
499779	74	1	5	179	92	28.7	164	82	5.55	99.9	186.06	4.4	2.1	1.2	2.81	33	33	5.41	99	6.1	1	0	3.77823			0
550295	44	1	5	163	72	27.1	121	71	5.55	99.9	212.64	4.7	2.4	1.4	3.02	33	25	4.91	83	6.1	1	0	4.04381			0
646536	62	1	9	174.6	64.8	21.3	140	78	5.55	99.9	346.426	5.02	3.91	1.07	2.67	16.9		4.28	92.3	6.1	1	0	2.13005	1	3	0
88551	51	1	5	161	78	30.1	136	77	5.54	99.72	159.48	4.1	1.8	1.23	2.55	35	33	5.41	68	6.1	1	0	2.10267			0
105158	46	1	3	177	66.3	21.2	119	70	5.54	99.72	165.682	4.73	1.87	1.34	2.56	12		3.46	75.6	6.1	1	0	3.18138	1	3	0
462035	65	1	3	166.5	69.8	25.2	120	80	5.54	99.72	380.98	5.64	4.3	1.05	3.02	27.7		3.36	90	6.1	1	0	2.96509	3	3	0
508988	56	2	5	163	60	22.6	133	77	5.54	99.72	186.06	5.3	2.1	1.62	2.69	25		4.3	59	6.1	1	0	3.85216			0
595087	52	1	2	180	71	21.9	122	85	5.54	99.72	97.46	4.39	1.1	1.11	2.88	27.5		4.49	81.3	6.1	1	0	2.10267			0
7544	30	1	4	170.5	80.5	27.7	121	63	5.53	99.54	187.832	5.41	2.12	0.93	4.08	66.9		6.18	93.4	6.1	1	0	3.01164			0
9130	52	1	5	177.5	70.6	22.4	108	80	5.53	99.54	54.046	4.15	0.61	0.91	2.55	35	26	5.8	83	6.1	1	0	4.95551			0
229027	46	1	2	164	72	26.8	132	90	5.53	99.54	240.106	5.06	2.71	1	2.49	30.5		4.95	66.3	6.1	1	0	3.40041			0
384345	58	1	5	173	91.6	30.6	117	74	5.53	99.54	80.626	3.8	0.91	1.93	1.75	16	22	5.07	75	6.1	1	0	3.92608			0
445305	30	1	2	194	110	29.2	141	86	5.53	99.54	85.942	3.17	0.97	1.03	1.71	67.6	35.7	3.76	98	6.1	1	0	2.70226			0
451538	51	1	13	181	83	25.3	112	73	5.53	99.54	181.63	5.1	2.05	0.95	3.36	12.5		4.02	74.8	6.1	1	0	3.02806	1	1	0
78591	51	2	11	169.1	85	29.7	161	88	5.52	99.36	394.27	10.27	4.45	2.24	6.06	31.6		5.06	44.2	6.1	1	0	2.08898			0
95205	58	1	9	177.1	79.8	25.4	134	80	5.52	99.36	139.102	4.46	1.57	0.87	2.93	17.8	14.8	4.44	68.9	6.1	1	0	3.38946			0
189790	67	1	5	174	75	24.8	162	93	5.52	99.36	115.18	5.2	1.3	1.53	2.57	19	25	5.34	90	6.1	1	0	3.84942			0
253032	46	1	5	175	70	22.8	113	82	5.52	99.36	141.76	6	1.6	1.43	3.64	18		3.98	94	6.1	1	0	3.20602	1	1	0
288121	61	2	5	168	73	25.9	150	92	5.52	99.36	274.66	6.6	3.1	1.7	3.78	14		7.09	67	6.1	1	0	3.85216			0
342796	84	1	5	169	71	24.9	126	53	5.52	99.36	53.16	4.1	0.6	0.89	2.79	18	22	5.17	110	6.1	1	0	2.81177			0
450349	27	1	5	187	84	24	121	68	5.52	99.36	88.6	5	1	1.4	3.27	27	21	4.79	90	6.1	1	0	2.01506			0
645739	49	1	3	174	77	25.4	122	74	5.52	99.36	163.91	4.48	1.85	0.92	2.58	32.4	26.8	5.67	71	6.1	1	0	3.62491	1	3	0
659889	33	1	3	165	71	26.1	127	83	5.52	99.36	104.548	6.3	1.18	1.02	4.26	77.2	37.6	4.57	65.3	6.1	1	0	2.28063	3	3	0
171223	49	1	3	168	66	23.4	115	81	5.51	99.18	129.356	6.68	1.46	1.28	3.89	21.5	21	6.45	81.2	6.1	1	0	2.02875	1	3	0
216585	88	2	5	157	62	25.2	142	61	5.51	99.18	44.3	3.7	0.5	0.9	2.08	28	40	5	73	6.1	1	0	3.77823			0
244470	41	1	4	173	78	26.1	116	70	5.51	99.18	228.588	5.28	2.58	0.95	2.76	35.5	25.4	5.35	69.2	6.1	1	0	2.87748	1	3	0
249158	53	2	5	165.5	57.9	21.1	125	76	5.51	99.18	134.672	4.49	1.52	1.19	2.44	15	21	4.5	66	6.1	1	0	4.92813			0
260719	60	2	2	160	60	23.3	128	84	5.51	99.18	116.066	4.86	1.31	1.39	2.73	28.2		3.23	54.7	6.1	1	0	2.00137	3	3	0
264433	52	1	4	170	82	28.4	127	70	5.51	99.18	295.924	6.43	3.34	1.11	3.92	61.9		4.1	62.1	6.1	1	0	2.12731			0
521758	73	1	3	161.5	63	24.2	126	69	5.51	99.18	111.636	4.07	1.26	1.02	2.27	21.5		5.57	68.9	6.1	1	0	2.99247	1	3	0
640751	50	1	14	169	67.7	23.7	138	88	5.51	99.18	49.616	4.45	0.56	1.56	2.63	19.6	16.1	6.78	77.6	6.1	1	0	2.0616			0
681435	29	1	4	181	61	18.6	145	98	5.51	99.18	108.092	3.52	1.22	1.2	1.8	12.7	17	3.41	68.6	6.1	1	0	2.99795			0
24327	38	1	8	161.2	80.9	31.1	138	87	5.5	99	178.086	4.42	2.01	0.94	2.86	68.7		4.5	73.7	6.1	1	0	2.14648	3	2	0
49150	34	1	9	186	91.6	26.5	108	74	5.5	99	45.186	4.91	0.51	1.36	3.3	39.3	25.3	5.9	91.1	6.1	1	0	2.12731			0
59446	54	2	7	159.8	57.5	22.5	135	90	5.5	99	147.962	3.43	1.67	1.04	1.57	27		3.9	55.5	6.1	1	0	3.01437			0
80789	56	1	5	167	68	24.4	139	85	5.5	99	460.72	6.1	5.2	1.46	3.73	60	39	2.78	82	6.1	1	0	3.83847			0
97011	59	1	5	179	76	23.7	131	76	5.5	99	108.978	5.01	1.23	1.55	2.9	7		5.6	103	6.1	1	0	2.02053			0
120535	38	1	11	167.9	70.7	25.1	116	70	5.5	99	108.978	5.1	1.23	1.18	3.77	20.4		5.6	70.2	6.1	1	0	2.17385			0
187450	61	2	9	160.5	62.5	24.3	109	86	5.5	99	99.232	4.18	1.12	1.34	2.25	29.1		6.29	57.9	6.1	1	0	3.81656			0
217212	32	1	8	170.5	63	21.7	124	68	5.5	99	73.538	4.58	0.83	1.26	2.64	14		5.7	64.6	6.1	1	0	5.01848	3	3	0
219598	35	1	11	175.5	91.8	29.8	138	79	5.5	99	432.368	3.6	4.88	1.04	1.51	19.6		6	77.4	6.1	1	0	2.24504			0
277581	68	1	8	164	76.5	28.4	138	79	5.5	99	266.686	5.8	3.01	1.61	3.31	21.1		3	73.8	6.1	1	0	2.00411	1	1	0
307260	24	1	8	177	71.5	22.8	121	87	5.5	99	83.284	4.29	0.94	1.55	2.42	16.1	17.4	4.7	81.8	6.1	1	0	2.09172	3	3	0
356417	52	1	8	168.1	75.1	26.6	120	80	5.5	99	357.058	4.95	4.03	1.51	2.73	37	43.7	4.2	88.3	6.1	1	0	2.00411	3	2	0
390765	46	1	12	177	78.3	25	98	53	5.5	99	124.926	4.63	1.41	1.32	2.85	30.1		5.3	95.9	6.1	1	0	2.20397			0
396074	30	1	5	182	64	19.3	128	87	5.5	99	62.02	4.1	0.7	1.32	2.51	16		4.98	95	6.1	1	0	3.24435			0
470812	45	2	5	169	67	23.5	127	78	5.5	99	44.3	4.3	0.5	1.33	2.66	7	17	5.26	52	6.1	1	0	2.12183			0
485742	56	1	8	163	66	24.8	119	65	5.5	99	106.32	5.86	1.2	1.59	3.55	27	32.4	3.6	67.5	6.1	1	0	2.01232	3	3	0
531444	48	1	7	172	73	24.7	118	78	5.5	99	132.9	4.83	1.5	1.67	2.68	20.2	23.4	5.9	81.7	6.1	1	0	2.6256			0
564938	68	2	7	146.3	57	26.63	190	98	5.5	99	460.72	5.41	5.2	1.07	2.4	36		4.1	51.5	6.1	1	0	3.97262			0
601025	27	1	5	174	53	17.5	120	79	5.5	99	38.984	4.88	0.44	1.61	2.66	13		3.6	84	6.1	1	0	2.06708			0
605998	52	1	7	173.5	84.5	28.1	120	79	5.5	99	231.246	5.95	2.61	1.16	3.39	29		4.7	81.9	6.1	1	0	3.01164			0
630160	61	1	4	180	89	27.5	127	102	5.5	99	186.946	5.8	2.11	1.04	3.91	31.2		4.4	94.7	6.1	1	0	2.00684			0
647503	55	2	9	167	61	21.9	105	68	5.5	99	335.794	7.42	3.79	1.23	3.67	37		4.27	56.8	6.1	1	0	2.06982	3	3	1
106574	59	1	9	169.7	63.5	22.1	139	91	5.49	98.82	114.294	5.76	1.29	1.24	3.64	19.8		4.94	83.1	6.1	1	0	2.06982	3	2	0
210954	66	2	3	159	60	23.7	132	69	5.49	98.82	170.998	6.93	1.93	1.33	4.25	49.7		5.68	62.4	6.1	1	0	4.0219			0
213624	58	2	9	169.9	79	27.4	130	96	5.49	98.82	357.944	4.95	4.04	1.08	2.27	11.2		2.86	48.8	6.1	1	0	2.02601			0
235302	56	2	13	158	70	28	115	68	5.49	98.82	85.942	5.81	0.97	1.88	3.48	18.6		5.79	61.7	6.1	1	0	2.45038			0
245105	56	1	3	173	67	22.4	123	84	5.49	98.82	68.222	5.89	0.77	1.37	4.21	10.5	13.3	4.65	82.9	6.1	1	0	2.34086	1	3	0
249576	72	1	13	171	63	21.5	158	88	5.49	98.82	80.626	4.46	0.91	1.45	2.59	9		3.47	53	6.1	1	0	2.06982	3	3	0
467080	43	2	5	157	54	21.9	99	57	5.49	98.82	88.6	3.7	1	1.27	2.15	11		3.74	76	6.1	1	0	2.02327			0
476278	51	1	5	171	92.3	31.6	116	66	5.49	98.82	209.982	4.87	2.37	0.94	2.25	34	24	4.94	96	6.1	1	0	4.93634			0
522813	58	1	7	163.5	62	23.2	132	79	5.49	98.82	61.134	5.15	0.69	1.6	2.91	19.2		5.3	87.8	6.1	1	0	2.56263			0
42983	69	2	3	154.5	64.5	27	149	93	5.48	98.64	116.066	6.03	1.31	1.29	3.55	23.5		4.18	65.8	6.1	1	0	2.98973	3	3	0
51675	45	1	5	167	70	25.1	106	73	5.48	98.64	132.9	4.4	1.5	1.15	2.61	14	18	4.4	86	6.1	1	0	3.0089			0
278616	33	1	5	168	71	25.2	137	77	5.48	98.64	97.46	4.7	1.1	1.73	2.6	15		6.09	79	6.1	1	0	2.86927			0
358142	62	1	4	175	65	21.1	97	64	5.48	98.64	146.19	4.94	1.65	1.44	2.73	13.9		3.83	69	6.1	1	0	2.97057			0
443272	50	1	9	163.8	68.8	25.6	150	91	5.48	98.64	116.066	3.64	1.31	1.16	2.16	41.1		4.98	82.4	6.1	1	0	2.03422	1	3	0
452995	58	2	11	158.9	69.6	27.6	136	64	5.48	98.64	200.236	7.42	2.26	1.14	4.47	27.8	25.4	4.61	43.6	6.1	1	0	3.14853			0
458143	38	1	5	172	77.5	26.1	122	76	5.48	98.64	150.62	4.8	1.7	1.59	2.7	49	37	6.08	84	6.1	1	0	2.8501			0
604415	34	2	5	164	72	26.8	127	61	5.48	98.64	62.02	3.4	0.7	1.06	1.97	8	10	4.48	53	6.1	1	0	4.0794			0
669565	27	2	3	160	57.5	22.5	102	71	5.48	98.64	65.564	4.22	0.74	1.25	2.49	8.9	13.6	3.08	63.4	6.1	1	0	2.14921	3	3	1
283903	67	1	2	171	74	25.3	136	95	5.47	98.46	67.336	4.43	0.76	1.47	2.38	32.7		5.59	72.1	6.1	1	0	5.04586	1	2	0
391932	61	1	4	171	76	26	96	65	5.47	98.46	125.812	4.39	1.42	1.12	2.51	21.9		5.8	82.1	6.1	1	0	3.00616			0
504398	52	1	2	185	86	25.1	109	79	5.47	98.46	169.226	5.24	1.91	0.89	2.64	46.7	36.4	5.68	77.4	6.1	1	0	3.01711			0
530069	49	2	2	167	59	21.2	125	79	5.47	98.46	79.74	3.79	0.9	1.47	2.15	11.2		3.03	49.5	6.1	1	0	2.97057			0
42950	75	1	5	165	53	19.5	157	68	5.46	98.28	53.16	3.9	0.6	1.26	2.19	20	27	5.42	104	6.1	1	0	2.89665			0
204021	38	2	5	159	59	23.3	124	72	5.46	98.28	79.74	3.8	0.9	1.59	1.77	11		4.51	59	6.1	1	0	2.87474			0
306038	56	2	14	157.5	66.6	26.8	146	82	5.46	98.28	179.858	4.98	2.03	1	2.82	42.8		3.46	47.5	6.1	1	0	2.03422			0
385435	53	2	5	161.5	72.6	27.8	138	89	5.46	98.28	141.76	4.76	1.6	1.21	2.63	11	16	3.72	54	6.1	1	0	4.8898			0
411341	62	1	2	172	80	27	120	84	5.46	98.28	460.72	5.93	5.2	1.18	2.99	15.3	22.4	3.46	63.4	6.1	1	0	2.32991			0
430355	53	2	5	160	53.9	21.1	118	68	5.46	98.28	87.714	4.69	0.99	1.85	2.5	12	19	3.61	51	6.1	1	0	4.8679			0
640990	47	1	13	175	84	27.4	122	80	5.46	98.28	176.314	5.47	1.99	0.77	3.29	70.5		4.03	78.9	6.1	1	0	2.0616	1	2	0
656669	47	2	2	152	66	28.6	124	83	5.46	98.28	192.262	3.55	2.17	1.07	1.87	33.3		3.2	52.4	6.1	1	0	3.06639			0
673120	30	2	9	161	49.5	19.1	105	56	5.46	98.28	146.19	3.86	1.65	0.83	2.49	6.4	16.9	3	46.6	6.1	1	0	3.10472			0
683424	32	1	9	176.5	91.2	29.3	140	84	5.46	98.28	376.55	4.88	4.25	1	2.46	79.4		5.52	78.5	6.1	1	0	3.154			0
247286	61	1	2	170	83	28.7	129	83	5.45	98.1	141.76	5.78	1.6	0.87	4.45	25.7	22.2	4.07	71	6.1	1	0	3.27447			0
480989	63	1	5	178	70	22.1	146	84	5.45	98.1	203.78	5.2	2.3	1.31	3.25	25	26	4.75	92	6.1	1	0	3.77276			0
520628	70	1	5	175	73.1	23.9	169	74	5.45	98.1	155.05	4.49	1.75	0.88	2.81	26		4.3	82	6.1	1	0	3.40315			0
656023	52	1	2	172	64	21.6	122	79	5.45	98.1	340.224	5.38	3.84	0.96	3.35	26.4		5.09	68.2	6.1	1	0	2.08624			0
679855	47	2	5	163	71	26.7	121	79	5.45	98.1	120.496	4.11	1.36	1.21	2.05	18		4.84	73	6.1	1	0	5.05407			0
73928	52	1	5	186	85	24.6	141	89	5.44	97.92	79.74	4.6	0.9	1.38	2.5	21		4.68	77	6.1	1	0	3.5948			0
259406	64	2	3	162.5	60	22.7	111	65	5.44	97.92	46.958	5.21	0.53	2.03	2.88	17.7		6.11	70.1	6.1	1	0	4.92539	3	3	0
327773	48	1	2	160	62	24.2	121	84	5.44	97.92	197.578	6.18	2.23	0.73	3.71	41.3		3.59	86.3	6.1	1	0	3.11841			0
423869	80	1	5	169	79	27.7	157	84	5.44	97.92	97.46	4.7	1.1	1.43	2.81	19	23	4.78	95	6.1	1	0	2.88843			0
585194	66	1	3	170.5	69.5	23.9	136	77	5.44	97.92	78.854	4.13	0.89	1.68	2.25	12.1		3.85	75.2	6.1	1	0	4.564	1	2	0
54639	41	1	5	162	66.5	25.3	100	63	5.43	97.74	231.246	4.14	2.61	0.93	2.67	27			70	6.1	1	0	3.48255			0
152446	35	1	5	176.5	74	23.8	132	78	5.43	97.74	125.812	5.08	1.42	0.96	2.2	25	25	4.08	84	6.1	1	0	5.11978			0
303035	51	1	5	175	75	24.5	156	116	5.43	97.74	531.6	5.2	6	1.34	3.19	28	25	4.32	78	6.1	1	0	3.77002			0
360487	65	1	2	177	71	22.7	123	83	5.43	97.74	46.072	4.44	0.52	1.89	2.26	10.9		5.55	80.5	6.1	1	0	2.23682			0
375511	45	1	5	168	69	24.4	121	75	5.43	97.74	106.32	6	1.2	1.62	3.91	33		5.93	84	6.1	1	0	2.01506			0
400114	40	2	5	154	47	19.8	111	60	5.43	97.74	119.61	4.72	1.35	1.44	2.37	17		4.32	49	6.1	1	0	4.06297			0
496711	63	1	5	165	64	23.5	153	99	5.43	97.74	115.18	4.1	1.3	1.45	1.99	22	27	3.7	98	6.1	1	0	3.86858			0
522264	71	1	9	166.5	76.4	27.56	137	80	5.43	97.74	155.05	5.3	1.75	1.82	2.87	24.2		5.65	61.6	6.1	1	0	5.60438	3	2	0
537099	33	1	5	181	81	24.7	118	81	5.43	97.74	132.9	5.5	1.5	1.4	3.22	56	37	5.63	85	6.1	1	0	3.95346			0
106686	33	2	3	160.5	71	27.6	112	70	5.42	97.56	147.962	5.34	1.67	1.26	3.52	49.7	29.6	3.56	53.5	6.1	1	0	2.97057	3	3	0
292133	53	2	5	164	61.5	22.9	149	91	5.42	97.56	69.108	5.99	0.78	2.09	3.19	14	19	7.69	72	6.1	1	0	4.8898			0
323062	43	1	5	174	68	22.5	122	83	5.42	97.56	141.76	4.1	1.6	1.78	2.16	18	17	4.94	73	6.1	1	0	4.4846			0
464512	30	2	5	163	63	23.7	154	134	5.42	97.56	35.44	3.5	0.4	1.34	2	7		4.51	74	6.1	1	0	2.86927			0
528512	69	1	4	166.5	55.7	20.1	153	88	5.42	97.56	60.248	5.09	0.68	1.83	3.13	18.7	17.5	6.18	80.4	6.1	1	0	2.37372			0
576031	80	1	5	166	71	25.8	134	75	5.42	97.56	62.02	4.7	0.7	1.5	3.03	13	24	5.57	92	6.1	1	0	2.88569			0
614865	36	1	4	165.5	102.1	37.3	126	77	5.42	97.56	545.776	5.15	6.16	1.02	1.93	53.2		5.06	78.3	6.1	1	0	4.08214	1	2	0
656530	55	2	5	155	62	25.8	142	72	5.42	97.56	186.06	5	2.1	1.28	3.11	10	17	2.53	54	6.1	1	0	3.7755			0
3733	67	1	11	177.5	89	28.1	130	92	5.41	97.38	116.066	4.84	1.31	1.03	2.83	42		5.4	89.09	6.1	1	0	3.21424			0
226746	41	1	5	175.5	80	26	112	71	5.41	97.38	103.662	4.72	1.17	0.9	2.89	41	30	4.84	70	6.1	1	0	3.92334			0
236606	77	2	5	160	46	18	94	56	5.41	97.38	106.32	7.6	1.2	2.06	4.67	22	30	4.88	89	6.1	1	0	2.89665			0
341538	73	1	9	168	62.8	22.3	191	92	5.41	97.38	155.936	6.32	1.76	1.24	4.48	27		5.23	74.9	6.1	1	0	2.93498			0
394005	66	2	2	156	57	23.4	143	92	5.41	97.38	209.096	5.34	2.36	1.37	3.15	17.6		4.72	58	6.1	1	0	3.3922			0
504566	53	1	5	176	86	27.8	143	78	5.41	97.38	354.4	3.8	4	1.1	1.83	31	31	4.48	82	6.1	1	0	3.77002			0
73910	39	2	9	176	63.4	20.5	110	69	5.4	97.2	132.9	5.14	1.5	1.47	3.04	14.7	18.6	4.79		6.1	1	0	2.76797			0
92669	44	1	7	170.5	78.5	27	123	87	5.4	97.2	87.714	4.82	0.99	1.14	3.07	21	21	3.8	72.5	6.1	1	0	2.1848			0
134956	40	2	9	159	62.7	24.8	149	95	5.4	97.2	122.268	4.77	1.38	1.29	2.64	8.5	16.2	4.48	62.9	6.1	1	0	2.95414			0
165698	35	1	8	173.5	76	25.2	128	76	5.4	97.2	103.662	4.55	1.17	0.88	2.76	77	40	5.5	64	6.1	1	0	2.01506	3	2	0
220150	79	1	4	177	76	24.3	152	66	5.4	97.2	245.422	3.97	2.77	1.24	2.14	9.6		6.15	81.2	6.1	1	0	3.8412	3	3	0
270469	52	2	14	161.5	58.3	22.4	97	56	5.4	97.2	63.792	5.11	0.72	2.03	2.77	11.3		5.8	64.7	6.1	1	0	2.02601			0
275485	48	1	5	171	73	25	112	67	5.4	97.2	42.528	4.1	0.48	0.32	2.49	12	17	4.47	89	6.1	1	0	4.92813			0
280524	52	1	7	185	94.7	27.7	141	93	5.4	97.2	95.688	4.61	1.08	1.5	2.5	21.3		5.4	80.6	6.1	1	0	2.97057			0
307098	53	1	7	166.5	77	27.8	127	77	5.4	97.2	84.17	4.99	0.95	1.82	2.77	16.5		7	91.4	6.1	1	0	2.18207			0
340645	46	1	7	177.5	93.5	29.7	116	80	5.4	97.2	206.438	5.69	2.33	1.66	3.3	42.1		3.5	71.5	6.1	1	0	2.1629			0
342825	52	1	12	170.5	77.1	26.5	108	76	5.4	97.2	310.986	4.18	3.51	1.05	1.86	18.5		4.6	85.5	6.1	1	0	2.02875	1	3	0
416485	55	2	7	162.2	76.3	29	190	110	5.4	97.2	102.776	5.55	1.16	1.34	3.41	28		5.6	51.5	6.1	1	0	4.84326			0
539161	60	1	8	182	83.5	25.2	132	75	5.4	97.2	115.18	5.37	1.3	1.01	2.99	22		6.8	86.1	6.1	1	0	5.05955	2	3	0
546026	36	2	5	164	54	20.1	115	88	5.4	97.2	62.02	4	0.7	1.33	2.56	13		2.76	71	6.1	1	0	3.04175			0
576011	32	2	8	169.9	63.2	21.9	120	76	5.4	97.2	147.962	4.93	1.67	1.29	2.28	9		5.8	53.4	6.1	1	0	3.98357	3	3	0
578076	37	1	8	173.5	70.5	23.4	108	74	5.4	97.2	145.304	4.19	1.64	0.95	2.25	30	22	5.2	74.5	6.1	1	0	3.01985	2	3	0
602321	36	1	8	165.5	66.5	24.3	129	77	5.4	97.2	971.942	5.9	10.97	0.68	1.23	58		7.2	62.5	6.1	1	0	3.55921	2	1	0
629736	44	1	8	169.5	71	24.7	107	67	5.4	97.2	79.74	3.47	0.9	0.83	2.39	15	22	6.3	81.8	6.1	1	0	2.25873			0
648077	29	2	7	162.6	57.5	21.7	106	70	5.4	97.2	105.434	4.24	1.19	0.98	2.51	12		4.6	70.2	6.1	1	0	3.93429			1
673978	78	1	7	176	76	24.5	122	71	5.4	97.2	88.6	4.94	1	1.43	2.65	24		8.4	95.5	6.1	1	0	3.02806			0
677980	63	1	8	166.2	65.5	23.7	129	78	5.4	97.2	126.698	4.6	1.43	1.34	2.45	14.8	22.1	5.8	96.7	6.1	1	0	2.90212	1	3	0
85593	64	2	2	163	85	31.99	153	90	5.39	97.02	108.092	5.09	1.22	1.2	3.03	36.8		4.2	67.6	6.1	1	0	5.68925	3	3	0
247091	60	1	3	170.5	76.5	26.3	121	73	5.39	97.02	123.154	5.25	1.39	1.14	3.08	20.7		4.32	57.4	6.1	1	0	2.13279	3	3	0
436917	75	1	5	163	70	26.3	147	72	5.39	97.02	106.32	4.95	1.2	2.04	2.59	23	28	6.4	96	6.1	1	0	2.04517			0
460255	37	1	4	177.5	76.5	24.3	134	79	5.39	97.02	174.542	6.08	1.97	1.32	3.39	26.4		5.43	84	6.1	1	0	2.29979	3	2	0
507831	76	1	12	162	61.4	23.4	150	68	5.39	97.02	204.666	5.6	2.31	1.3	3.27	21.1	28.1	3.95	70.6	6.1	1	0	2.93224			0
534065	58	1	5	161	61.2	23.6	134	77	5.39	97.02	292.38	4.8	3.3	1.35	2.7	21	22	5.5	72	6.1	1	0	3.70431	3	3	0
597880	47	1	9	170.7	67.6	23.2	112	78	5.39	97.02	239.22	7.98	2.7	1.01	5.19	19.7	23.9	4.64	68.9	6.1	1	0	2.88296			0
641491	54	2	4	146	43	20.2	94	54	5.39	97.02	84.17	4.7	0.95	1.75	2.67	17	26	7.77	43.2	6.1	1	0	2.87474			0
97106	31	1	5	166	78	28.3	122	66	5.38	96.84	124.04	4.9	1.4	1.45	3.02	24	28	5.91	86	6.1	1	0	3.97536			0
147920	53	1	4	171.5	81.5	27.7	127	88	5.38	96.84	213.526	5.24	2.41	1.28	2.83	39.2		5.88	77.5	6.1	1	0	2.02875			0
528436	55	2	5	161	71	27.4	100	63	5.38	96.84	115.18	6.4	1.3	1.48	3.54	14	19	5.63	74	6.1	1	0	3.80014			0
529121	59	1	12	175	80.3	26.2	118	74	5.38	96.84	132.9	5.21	1.5	1.23	3.06	54.8	35.5	4.53	74.3	6.1	1	0	2.48597			0
545941	55	1	14	168	70.9	25.1	129	60	5.38	96.84	170.998	4.75	1.93	1.18	2.65	37.2		5.59	108.2	6.1	1	0	2.09446			0
639464	36	2	5	155	50	20.8	141	94	5.38	96.84	62.02	4.6	0.7	1.35	2.99	12		3.1	63	6.1	1	0	2.83915			0
677202	45	1	9	162	79	30.1	117	77	5.38	96.84	176.314	6.22	1.99	1.35	3.66	95.8		6.07	65	6.1	1	0	5.08693	1	3	0
73632	74	2	5	157	52	21.1	107	60	5.37	96.66	132.9	5.2	1.5	1.33	3.45	15	30	4.49	76	6.1	1	0	3.76454			0
452889	29	1	5	171	73	25	132	67	5.37	96.66	60.248	4.57	0.68	1.65	2.3	41	20	8.66	87	6.1	1	0	2.04244	3	3	1
487845	46	2	5	155	63	26.2	117	82	5.37	96.66	186.06	7	2.1	2.03	3.62	25	27			6.1	1	0	3.93155			0
488710	41	2	5	151	58	25.4	97	66	5.37	96.66	53.16	3.9	0.6	1.33	2.37	10	16	5.32	60	6.1	1	0	2.12183			0
530632	53	1	3	175	87.5	28.6	123	78	5.37	96.66	175.428	5.42	1.98	1.32	3.27	24.1		4.88	72.8	6.1	1	0	2.0616	1	1	0
558125	71	2	4	154	52	21.9	110	71	5.37	96.66	259.598	7.31	2.93	0.91	5.35	27.6	34.7	4.34	63.8	6.1	1	0	2.37919			0
20227	53	1	2	187	87	24.9	122	84	5.36	96.48	118.724	5.63	1.34	1.24	3.58	28.9	18.6	7.39	62.1	6.1	1	0	3.38672			0
22490	35	2	5	164	56.5	21	94	61	5.36	96.48	100.118	5.48	1.13	1.47	2.79	9	14	3.63	56	6.1	1	0	4.846	3	3	0
106294	65	2	2	151	68	29.8	153	91	5.36	96.48	114.294	4.8	1.29	1.36	2.81	15.5		6.18	58	6.1	1	0	4.16153			0
409612	40	1	5	166.5	65.5	23.6	113	74	5.36	96.48	83.284	4.14	0.94	1.14	2.36	82	37	3.93	70	6.1	1	0	3.92334			0
433192	62	1	5	180	87	26.9	111	82	5.36	96.48	88.6	4.7	1	1.39	2.81	13	17	6.94	111	6.1	1	0	2.85832			0
471652	52	1	12	172	82	27.6	136	84	5.36	96.48	166.568	5.9	1.88	1.22	4.25	36.8	26.6	5.4	65.9	6.1	1	0	2.79535			0
598582	50	1	5	169	65	22.8	145	84	5.36	96.48	194.92	5.7	2.2	1.53	3.28	18	22	4.22	104	6.1	1	0	4.0794			0
266278	38	1	3	182.5	104.5	31.4	116	66	5.35	96.3	209.982	5.1	2.37	1.08	2.96	27.6		3.74	67.3	6.1	1	0	2.30253	3	3	0
501665	36	1	5	176	74	23.9	120	70	5.35	96.3	106.32	5.2	1.2	1.73	2.2	78		4.35	62	6.1	1	0	4.15606			0
627772	71	1	5	171	82	28	141	100	5.35	96.3	106.32	4.6	1.2	1.34	2.77	21	24	3.46	97	6.1	1	0	2.88843			0
14172	63	1	5	154	61.6	26	112	74	5.34	96.12	46.072	5.06	0.52	1.61	2.95	15	25	6.59	73	6.1	1	0	4.87064			0
189236	59	2	4	158	61	24.4	99	62	5.34	96.12	269.344	7.01	3.04	1.13	4.3	40.9			53.7	6.1	1	0	3.09651			0
274161	41	2	10	162.5	56.2	21.3	110	66	5.34	96.12	89.486	4.91	1.01	1.82	1.87	11		3.2	59	6.1	1	0	2.05065	3	3	0
293277	29	1	4	176	62.3	20.1	119	70	5.34	96.12	48.73	4.42	0.55	1.56	2.54	11.4		5.16	75.5	6.1	1	0	5.12252			0
358082	26	2	5	152	40	17.3	121	90	5.34	96.12	62.02	4.15	0.7	1.63	1.9	14	18	3.44	53	6.1	1	0	2.01232			0
362055	64	2	5	166	68	24.7	153	93	5.34	96.12	132.9	6.3	1.5	1.63	3.51	28	27	6.11	51	6.1	1	0	3.86858			0
382346	29	1	9	165.6	67.7	24.7	123	70	5.34	96.12	97.46	4.98	1.1	1.5	3.18	31		5.49	79.6	6.1	1	0	2.00958			0
452936	46	1	3	173.5	81.5	27.1	155	85	5.34	96.12	136.444	5.32	1.54	1.44	3.33	25		3.68	84.3	6.1	1	0	3.96167	3	3	0
76414	39	1	5	175	76.3	24.9	120	78	5.33	95.94	101.004	3.97	1.14	0.9	2.29	47	30	4.87	69	6.1	1	0	4.07392			0
[truncated: 98,310 more rows]
